# Supplementary material for: Investigating the shared genetic architecture between selective immunoglobulin A deficiency and autoimmune diseases
Source: Hum Genet. 2026 Jun 22;145(1):53. doi: 10.1007/s00439-026-02850-5 (PMC13287149; doi:10.1007/s00439-026-02850-5)
Supplement: Supplementary file 2 — Supplementary Tables (XLSX 280 KB) [file 439_2026_2850_MOESM2_ESM.xlsx]

## Sheet: Information
Supplementary Table 1: Detailed information for the included GWAS studies.
Supplementary Table 2: Genomic risk loci and corresponding lead variants identified using PLACO and MTAG for each IgAD-AD pair.
Supplementary Table 3: Functional annotation and gene mapping analysis for lead variants.
Supplementary Table 4: Target genes identified based on GWAS summary statistics for each trait using MAGMA and TWAS after multiple testing (FDR < 0.01).

## Sheet: Table S1
Disease	Accession in GWAS Catalog	Population	Initial Cases	Initial Controls	PubMed ID	Title
Selective IgA deficiency (IgAD)	GCST003814	European	1635	4852	27723758	Common variants at PVT1, ATG13-AMBRA1, AHI1 and CLEC16A are associated with selective IgA deficiency.
Celiac disease (CD)	GCST005523	European	12041	12228	22057235	Dense genotyping identifies and localizes multiple common and rare variant association signals in celiac disease.
Inflammatory bowel disease (IBD)	GCST004131	European	25042	34915	28067908	Genome-wide association study implicates immune activation of multiple integrin genes in inflammatory bowel disease.
Multiple sclerosis (MS)	GCST005531	European	14498	24091	24076602	Analysis of immune-related loci identifies 48 new susceptibility variants for multiple sclerosis.
Primary biliary cirrhosis (PBC)	GCST90061440	European	8021	16489	34033851	An international genome-wide meta-analysis of primary biliary cholangitis: novel risk loci and candidate drugs.
Common Psoriasis (PV)	GCST005527	European	10588	22806	23143594	Identification of 15 new psoriasis susceptibility loci highlights the role of innate immunity.
Rheumatoid arthritis (RA)	GCST90132222	European, East Asian, African, South Asian	35871	240149	36333501	Multi-ancestry genome-wide association analyses identify novel genetic mechanisms in rheumatoid arthritis.
Systemic lupus erythematosus (SLE)	GCST011096	European, East Asian	8798	16470	33536424	Identification of 38 novel loci for systemic lupus erythematosus and genetic heterogeneity between ancestral groups.
Type 1 diabetes (T1D)	GCST90014023	European	18942	501638	34012112	Interpreting type 1 diabetes risk with genetics and single-cell epigenomics.
Vitiligo (VIT)	GCST004785	European	2853	37405	27723757	Genome-wide association studies of autoimmune vitiligo identify 23 new risk loci and highlight key pathways and regulatory variants.
Autoimmune thyroid disease (ATD)	GCST010571	European	30234	724172	32581359	FLT3 stop mutation increases FLT3 ligand level and risk of autoimmune thyroid disease.

## Sheet: Table S2
Trait pairs	Novel for IgAD	loci_number	Locus boundary (GRCH37)	Lead SNP for trait pairs	CHR:BP:A1:A2 (GRCH37)	PLACO P-value	MTAG_igAD P-value	Signals within locus (R2>0.2 within a signal)	Direction_Metal	HetPVal_Metal	LAVA_rho	LAVA_p_value	Hyprcoloc (posterior_prob)	Coloc (PP.H4.abf)	FUMA-nearestGene	FUMA-func-lead-snp	V2G_top_gene
IgAD_ATD	Y	1	1:8255058-8755058	rs301816	1-8505058-A-G	4.89e-08	3.05448e-07	rs301816	--	0.1944	-	-			RERE	intronic	RERE
IgAD_T1D	Y	2	1:25046743-25546743	rs10751776	1-25296743-C-A	3.06e-09	5.0071e-07	rs10751776	--	0.07967	0.256431	0.11504			RP11-84D1.2	ncRNA_exonic	RUNX3
IgAD_ATD	Y	3	1:108017732-108517732	rs17019802	1-108267732-G-A	4.42e-08	6.54231e-08	rs17019802	--	0.6105	0.391339	0.0229755			VAV3	intronic	VAV3
IgAD_SLE	Y	4	1:116799215-117299215	rs10924105	1-117049215-C-T	4.66e-08	3.97e-06	rs10924105	++	0.01972	0.322544	0.351143		0.71	RP5-1086K13.1	intergenic	ATP1A1
IgAD_VIT	N	5	1:157418390-157918993	rs7522061	1-157668390-C-T	2.08e-10	3.31671e-07	rs2210913;rs7522061	--	0.4014	0.750564	0.0138775	0.8287	0.94	FCRL3	exonic	FCRL3
IgAD_ATD				rs2210913	1-157668993-T-C	2.84e-11	2.34633e-10		++	0.0001888	0.28743	0.427828		0.97	FCRL3	intronic	FCRL3
IgAD_PBC				rs2210913	1-157668993-T-C	1.74e-12	9.78353e-07		+-	5.103e-12	-0.743289	0.0146413		0.98	FCRL3	intronic	FCRL3
IgAD_T1D	Y	6	1:206693968-207193968	rs3024493	1-206943968-A-C	3.31e-09	1.49432e-06	rs3024493	--	0.8084	0.282121	0.0629852			IL10	intronic	FCMR
IgAD_ATD	N	7	2:8200123-8700123	rs367023	2-8450123-G-A	4.25e-09	4.40475e-08	rs367023	++	0.009773	0.187123	0.218038			LINC00299	ncRNA_intronic	ID2
IgAD_ATD	N	8	2:162041369-163551694	rs77512782	2-162613603-A-G	8.76e-11	1.54151e-09	rs77512782	++	0.001944	0.380764	7.51062e-06	0.689		SLC4A10	intronic	TANK
IgAD_ATD				rs7561020	2-162997265-A-G	4.28e-08	3.69595e-07	rs7561020	--	0.05066	0.380764	7.51062e-06			GCG	intergenic	DPP4
IgAD_ATD				rs1990760	2-163124051-T-C	7.24e-25	7.18228e-23	rs1990760;rs13023380;rs2111485	++	6.314e-10	0.380764	7.51062e-06			IFIH1	exonic	IFIH1
IgAD_VIT				rs13023380	2-163154363-A-G	1.46e-25	4.87965e-17		++	0.08738	0.618926	1.40526e-06		0.99	IFIH1	intronic	GCG
IgAD_RA				rs2111485	2-163110536-G-A	4.57e-11	3.69e-13		--	4.27e-11	0.196157	0.166094			FAP	intergenic	FAP
IgAD_IBD				rs1990760	2-163124051-T-C	5.14e-15	5.05e-12		+-	1.17e-18	-0.595381	2.9275e-08		0.97	IFIH1	exonic	IFIH1
IgAD_PBC				rs1990760	2-163124051-T-C	5.35e-13	1.66e-14		+-	4.41e-18	-0.673815	0.00349404		0.88	IFIH1	exonic	IFIH1
IgAD_PV				rs1990760	2-163124051-T-C	9.36e-16	5.18161e-14		++	0.003206	0.783251	1.47782e-07		1	IFIH1	exonic	IFIH1
IgAD_SLE				rs1990760	2-163124051-T-C	7.93e-19	2.61094e-16		++	3.684e-06	0.753977	0.000166861		1	IFIH1	exonic	IFIH1
IgAD_T1D				rs1990760	2-163124051-T-C	1.74e-27	3.83815e-22		++	7.602e-07	0.456763	3.99386e-06		0.99	IFIH1	exonic	IFIH1
IgAD_ATD				rs35667974	2-163124637-C-T	9.21e-17	1.05126e-14	rs35667974	++	2.128e-05	0.380764	7.51062e-06			IFIH1	exonic	IFIH1
IgAD_IBD				rs35667974	2-163124637-C-T	2.68e-08	1.06e-06		+-	4.16e-10	-0.595381	2.9275e-08		0.97	IFIH1	exonic	IFIH1
IgAD_T1D				rs35667974	2-163124637-C-T	3.47e-20	1.48635e-14		++	0.004886	0.456763	3.99386e-06		0.99	IFIH1	exonic	IFIH1
IgAD_CD	Y	9	2:181789477-182289477	rs6735551	2-182039477-C-T	2.49e-10	3.42224e-07	rs6735551	--	0.4991	-	-	0.8635	0.95	AC104820.2	ncRNA_intronic	ITGA4
IgAD_ATD	Y	10	2:191673026-192232205	rs4341966	2-191982205-T-G	2.58e-09	1.2601e-08	rs4341966	++	0.2953	0.355307	0.00999036	0.7755	0.84	STAT4	intronic	STAT4
IgAD_ATD				rs1818625	2-191923026-C-T	2.03e-11	2.76413e-10	rs1818625;rs10174238	++	0.1994	0.355307	0.00999036		0.84	STAT4	intronic	STAT4
IgAD_T1D				rs10174238	2-191973034-A-G	4.24e-09	5.07512e-07		--	0.05481	0.308925	0.0807921			STAT4	intronic	STAT4
IgAD_CD	Y	11	2:204362058-204884730	rs7426056	2-204612058-G-A	2.83e-10	3.63701e-07	rs7426056;rs231389	++	0.487	0.570346	0.0248209		0.95	CD28	intergenic	CD28
IgAD_T1D				rs231389	2-204634730-T-C	1.32e-10	4.26729e-08		--	0.04516	0.201427	0.201445			NPM1P33	intergenic	CD28
IgAD_VIT	N	12	3:71259083-71759083	rs56146007	3-71509083-G-T	1.04e-11	7.62374e-08	rs56146007	--	0.4684	0.150325	0.289927			FOXP1	intronic	FOXP1
IgAD_VIT	Y	13	3:119034642-119534642	rs11533815	3-119284642-C-T	3.23e-11	8.6102e-06	rs11533815	--	0.3716	0.390556	0.0249429		0.58	CD80	intergenic	CD80
IgAD_VIT	N	14	3:187485916-188045657	rs9838060	3-187735916-G-A	4.79e-09	4.21341e-06	rs9838060	--	0.4009	0.308813	0.0164683			RP11-132N15.1	intergenic	LPP
IgAD_ATD	Y	15	4:40057564-40557564	rs13136820	4-40307564-T-C	3.45e-10	6.54871e-09	rs13136820	--	0.01364	0.410351	0.00289154			AC195454.1	intergenic	RHOH
IgAD_VIT				rs13136820	4-40307564-T-C	3.17e-11	3.24967e-06		--	0.7582	-0.143485	0.483236		0.92	AC195454.1	intergenic	RHOH
IgAD_T1D	N	16	4:122653090-123841414	rs11098653	4-122903090-T-C	1.77e-08	2.55e-08	rs11098653	++	0.0004078	0.650261	1.51399e-05	0.9304	0.84	TRPC3	intergenic	TRPC3
IgAD_T1D				rs45494995	4-123215456-G-A	3.73e-08	2.66473e-06	rs45494995	++	0.07657	0.650261	1.51399e-05		0.84	KIAA1109	intronic	TRPC3
IgAD_T1D				rs148505069	4-123417564-G-A	1.37e-14	1.34554e-10	rs148505069;rs72669165;rs59867199	--	0.04218	0.650261	1.51399e-05		0.84	IL2	intergenic	KIAA1109
IgAD_IBD				rs72669165	4-123460115-C-T	1.99e-13	5.60687e-08		--	0.005932	0.580734	0.000366828		0.89	IL21	intergenic	KIAA1109
IgAD_CD				rs59867199	4-123452231-T-C	2.25e-08	1.89991e-06		++	0.03893	0.630481	6.68786e-06			IL2	intergenic	KIAA1109
IgAD_ATD				rs13115901	4-123591414-A-G	1.03e-08	1.66193e-08	rs13115901	--	0.0001618	0.347757	0.142942			IL21-AS1	ncRNA_intronic	FGF2
IgAD_ATD				rs6816311	4-123385164-T-C	4.6e-09	3.88508e-08	rs6816311;rs4833833	++	0.004571	0.347757	0.142942			IL2	intergenic	IL2
IgAD_CD				rs4833833	4-123462620-G-T	6.05e-09	2.99182e-06		--	0.595	0.630481	6.68786e-06			IL21	intergenic	IL2
IgAD_MS	N	17	5:40181949-40681949	rs4957291	5-40431949-A-G	4.25e-08	3.08006e-06	rs4957291	+-	1.477e-10	-0.458416	0.112295			AC108105.1	intergenic	PTGER4
IgAD_ATD	Y	18	6:158079-659119	rs1050976	6-408079-T-C	1.63e-12	7.21822e-11	rs1050976;rs9391997	++	0.02845	0.216088	0.10845	0.8863	0.89	IRF4	UTR3	DUSP22
IgAD_T1D				rs9391997	6-409119-G-A	1.78e-12	8.08014e-09		--	0.178	0.285096	0.031984		0.94	IRF4	UTR3	DUSP22
IgAD_T1D	Y	19	6:90621587-91149604	rs62408206	6-90871587-A-G	1.32e-08	3.08384e-06	rs62408206	++	0.5935	0.215061	0.0359939			BACH2	intronic	BACH2
IgAD_T1D				rs76705145	6-90899604-G-A	3.69e-09	7.83081e-07	rs76705145	++	0.125	0.215061	0.0359939			BACH2	intronic	BACH2
IgAD_ATD				rs76705145	6-90899604-G-A	9.9e-09	1.03355e-07		++	0.02105	0.205185	0.0186384			BACH2	intronic	BACH2
IgAD_T1D	Y	20	6:111826512-112326512	rs9400496	6-112076512-A-C	1.99e-08	2.48545e-07	rs9400496	--	0.01107	0.681314	0.0614365		0.74	FYN	intronic	FYN
IgAD_VIT	N	21	6:135442847-136382496	rs2614287	6-135692847-T-G	1.86e-08	2.93e-09	rs9385726;rs2179781;rs2614287	--	0.004585	-0.264154	0.0430452			AHI1	intronic	AHI1
IgAD_MS				rs2179781	6-135719500-A-C	1.38e-10	1.78944e-08		--	0.0001403	0.562168	0.0169435		0.93	AHI1	intronic	AHI1
IgAD_T1D				rs2179781	6-135719500-A-C	3.28e-11	1.50873e-11		--	5.951e-06	-0.104541	0.50655		0.92	AHI1	intronic	AHI1
IgAD_ATD				rs9385726	6-135836962-C-T	9.27e-14	2.8432e-12		++	0.0001619	0.355565	0.0222689			LINC00271	ncRNA_intronic	AHI1
IgAD_ATD				rs7742626	6-136132496-C-T	5.91e-09	6.44667e-08	rs7742626	--	0.08032	0.355565	0.0222689			RP11-394G3.2	intergenic	AHI1
IgAD_RA	Y	22	6:137888945-138472588	rs55771473	6-138160784-A-G	1.45e-09	1.09e-07	rs4548024;rs55771473;rs17780429;rs112906219	--	2.66e-05	-0.0268989	0.727233	0.519		RP11-356I2.4	ncRNA_intronic	TNFAIP3
IgAD_ATD				rs55771473	6-138160784-A-G	1.02e-10	1.00495e-10		--	5.767e-06	0.130803	0.296756			RP11-356I2.4	ncRNA_intronic	TNFAIP3
IgAD_T1D				rs4548024	6-138165744-C-T	6.68e-14	9.74691e-12		++	0.0003248	0.552771	3.17283e-07		0.99	RP11-356I2.4	ncRNA_intronic	TNFAIP3
IgAD_SLE				rs112906219	6-138212862-T-C	4.52e-10	7.05e-09		--	0.007385	-0.0585934	0.613535			TNFAIP3	intergenic	TNFAIP3
IgAD_MS				rs17780429	6-138222588-A-G	3.14e-08	6.2451e-07		--	0.0005565	0.390594	0.0378976		0.69	TNFAIP3	intergenic	TNFAIP3
IgAD_PV				rs17780429	6-138222588-A-G	7.3e-09	5.5e-07		-+	3.89e-12	0.0288126	0.841101			TNFAIP3	intergenic	TNFAIP3
IgAD_ATD	Y	23	7:25885404-26385404	rs35257100	7-26135404-T-C	3.5e-10	3.83497e-09	rs35257100	--	0.001867	0.0798659	0.710975		0.96	AC004520.1	intergenic	HNRNPA2B1
IgAD_ATD	Y	24	8:11134556-12040815	rs71518547	8-11790815-C-A	1.93e-08	1.89665e-07	rs71518547	++	0.01535	-0.225855	0.483708			OR7E161P	intergenic	BLK
IgAD_ATD	N	25	8:119701900-120284387	rs1032129	8-119951900-C-A	8.46e-09	9.55707e-08	rs10091277;rs1032129	++	0.03692	-	-	0.9141		TNFRSF11B	intronic	TNFRSF11B
IgAD_T1D				rs10091277	8-120034387-G-A	1.24e-10	5.12835e-09		++	0.002762	0.822752	0.00184478			COLEC10	intergenic	COLEC10
IgAD_IBD	N	26	8:128826509-129503544	rs2720665	8-129076509-T-C	7.3e-09	8.13e-08	rs2720665	--	0.0001409	0.379637	0.000568927	0.5709	0.97	PVT1	ncRNA_intronic	MYC
IgAD_T1D				rs2720665	8-129076509-T-C	1.22e-10	1.66685e-09		--	0.0006932	0.0327587	0.755404			PVT1	ncRNA_intronic	MYC
IgAD_MS				rs16902700	8-129198885-A-G	4.28e-08	9.84602e-07	rs16902700	++	0.0008781	0.455647	0.0678225			RN7SKP226	intergenic	MYC
IgAD_ATD				rs11782729	8-129253544-C-T	4.98e-10	3.23497e-09	rs11782729	++	0.000567	0.242323	0.00529447			RN7SKP226	intergenic	MYC
IgAD_IBD				rs72722767	8-129205103-A-G	1.81e-12	1.13931e-11	rs7017073;rs72722767	--	5.346e-07	0.379637	0.000568927		0.97	RN7SKP226	intergenic	MYC
IgAD_ATD				rs7017073	8-129204262-C-T	1.24e-13	2.70984e-12		++	8.199e-05	0.242323	0.00529447			RN7SKP226	intergenic	MYC
IgAD_PBC				rs72722767	8-129205103-A-G	4.53e-12	1.37e-10		-+	1.8e-14	-0.797562	1.47026e-07		0.59	RN7SKP226	intergenic	MYC
IgAD_PBC				rs6470610	8-129217738-T-C	9.73e-09	7.06e-08	rs6470610	+-	1.36e-10	-0.797562	1.47026e-07		0.59	RN7SKP226	intergenic	MYC
IgAD_ATD	Y	27	8:133964204-134464204	rs7005834	8-134214204-T-C	4.54e-11	1.22338e-09	rs7005834	--	0.02685	0.0532008	0.816133		0.85	WISP1	intronic	CCN4
IgAD_T1D	N	28	10:5782917-6432642	rs72776098	10-6116254-A-G	3.1e-08	6.55451e-06	rs72776098	--	0.3201	0.482188	6.51143e-11	0.992	0.66	RP11-414H17.2	intergenic	IL2RA
IgAD_T1D				rs3750672	10-6182642-A-G	4.71e-16	1.62219e-11	rs3750672;rs3118470;rs706778	++	0.03355	0.482188	6.51143e-11		0.66	PFKFB3	intergenic	PFKFB3
IgAD_ATD				rs3118470	10-6101713-C-T	5.04e-13	2.79984e-11		--	0.02358	0.362983	4.19024e-07			IL2RA	intronic	IL2RA
IgAD_VIT				rs706778	10-6098949-T-C	8.91e-13	1.07536e-06		++	0.343	0.345577	0.00260688		1	IL2RA	intronic	IL2RA
IgAD_ATD				rs11256342	10-6057231-G-T	4.46e-10	6.93554e-09	rs11256342	++	0.08142	0.362983	4.19024e-07			IL2RA	intronic	IL2RA
IgAD_ATD				rs1887027	10-6113782-T-C	4.53e-10	1.4298e-09	rs1887027	--	0.4188	0.362983	4.19024e-07			RP11-414H17.2	ncRNA_exonic	RBM17
IgAD_T1D				rs78158294	10-6126320-A-G	4.58e-12	2.50419e-08	rs61839660;rs78158294;rs41295049	--	0.5529	0.482188	6.51143e-11		0.66	RBM17	intergenic	IL2RA
IgAD_ATD				rs41295049	10-6109676-A-G	2.31e-08	1.75912e-07		--	0.00657	0.362983	4.19024e-07			RP11-414H17.2	intergenic	IL2RA
IgAD_VIT				rs61839660	10-6094697-T-C	1.46e-14	2.7804e-07		--	0.1846	0.345577	0.00260688		1	IL2RA	intronic	IL2RA
IgAD_T1D				rs7916878	10-6151327-A-C	2.63e-09	5.53635e-07	rs1983890;rs7916878	--	0.09907	0.482188	6.51143e-11		0.66	RBM17	intronic	RBM17
IgAD_ATD				rs1983890	10-6178614-T-C	1.02e-12	2.97792e-11		--	0.1043	0.362983	4.19024e-07			PFKFB3	intergenic	IL2RA
IgAD_VIT				rs1983890	10-6178614-T-C	4.48e-12	4.45825e-06		--	0.1275	0.345577	0.00260688		1	PFKFB3	intergenic	IL2RA
IgAD_RA	N	29	10:7849177-8358592	rs369421	10-8099177-T-C	3.83e-10	1.45806e-06	rs369421	+-	1.464e-09	0.102919	0.413916			GATA3	intronic	GATA3
IgAD_T1D				rs569421	10-8108592-C-T	2.92e-08	1.90613e-06	rs569421	--	0.07004	-0.0513717	0.738234			GATA3	intronic	GATA3
IgAD_ATD	N	30	10:63506199-64866940	rs2893877	10-63756199-G-A	6.85e-09	5.0287e-08	rs2893877	--	0.1781	0.151165	0.122531	0.5826		ARID5B	intronic	ARID5B
IgAD_ATD				rs10821948	10-63809624-A-C	1.03e-11	1.53967e-10	rs10821948	++	0.1724	0.151165	0.122531			ARID5B	intronic	ARID5B
IgAD_ATD				rs3852410	10-64037563-T-C	3.94e-08	1.48644e-07	rs3852410	--	0.3493	0.151165	0.122531			RTKN2	intergenic	RTKN2
IgAD_IBD				rs224313	10-64616940-C-T	4.68e-11	6.35134e-07	rs224313	--	0.00709	-0.0962998	0.31525			EGR2	intergenic	ADO
IgAD_T1D	N	31	10:72110387-72610387	rs35947132	10-72360387-A-G	7.59e-11	7.46547e-08	rs35947132	--	0.3475	0.319771	0.023527		0.88	PRF1	exonic	PRF1
IgAD_ATD	N	32	10:90509772-91009772	rs2148287	10-90759772-T-C	1.66e-09	4.71009e-09	rs2148287	--	0.0002052	0.503072	0.00680322		0.65	FAS	intronic	FAS
IgAD_T1D	Y	33	11:1892184-2392184	rs74050116	11-2142184-A-G	2.88e-08	5.93647e-06	rs74050116	--	0.6191	0.155761	0.040677			IGF2	intergenic	C11orf21
IgAD_VIT	N	34	11:46272304-46772304	rs7949371	11-46522304-T-C	1.69e-10	2.65e-10	rs7949371	++	0.002165	-	-		0.91	AMBRA1	intronic	CSTPP1
IgAD_T1D	Y	35	11:118047391-118547391	rs4435039	11-118297391-G-A	2.04e-08	1.39237e-06	rs4435039	--	0.06486	0.389532	0.0406684	0.5417	0.8	ATP5L	intronic	ATP5MG
IgAD_T1D	Y	36	12:56141486-56870797	rs112668709	12-56620797-T-C	3.21e-12	1.79118e-08	rs112668709;rs7960225	--	0.3711	0.449829	0.000259217			NABP2	intronic	SMARCC2
IgAD_VIT				rs7960225	12-56564811-A-G	6.21e-10	4.14042e-06		--	0.8745	0.220263	0.234571			RP11-977G19.5:SMARCC2	ncRNA_intronic	RAB5B
IgAD_VIT				rs2640564	12-56455294-T-C	4.02e-15	2.15523e-07	rs2640564;rs11171739	++	0.1035	0.220263	0.234571			RPS26	intergenic	RAB5B
IgAD_ATD				rs11171739	12-56470625-T-C	2.21e-12	1.00735e-10		--	0.02278	0.416728	0.0345483			ERBB3	intergenic	RAB5B
IgAD_T1D	Y	37	12:111176615-112381698	rs632650	12-112131698-T-G	1.71e-08	4.83823e-06	rs632650	--	0.8615	0.442148	0.00128401		0.79	ACAD10	intronic	ALDH2
IgAD_ATD				rs632650	12-112131698-T-G	9.54e-09	4.28881e-08		--	0.3164	0.484517	0.000102204			ACAD10	intronic	ALDH2
IgAD_T1D				rs7968960	12-111426615-A-C	1.06e-08	2.6215e-06	rs7137828;rs7968960;rs11065979	--	0.626	0.442148	0.00128401		0.79	RP1-46F2.2	intergenic	GPN3
IgAD_VIT				rs7137828	12-111932800-T-C	1.24e-11	7.03824e-06		--	0.1884	-	-		0.76	ATXN2	intronic	SH2B3
IgAD_CD				rs11065979	12-112059557-T-C	2.92e-09	1.94828e-06		++	0.8627	-	-		0.8	BRAP	intergenic	ALDH2
IgAD_ATD	Y	38	12:112769409-113485274	rs10850062	12-113019409-G-T	7.25e-09	7.49051e-09	rs10850062	++	0.6188	0.231068	0.0471749	0.9222	0.79	RPH3A	intronic	HECTD4
IgAD_ATD				rs976702	12-113235274-G-A	3.17e-09	3.82996e-09	rs976702;rs2384035	--	0.5328	0.231068	0.0471749		0.79	RPH3A	intronic	RPH3A
IgAD_T1D				rs2384035	12-113209185-G-A	3.67e-08	7.37878e-06		++	0.5534	0.216689	0.0877887		0.8	RPH3A	intronic	OAS1
IgAD_ATD	Y	39	14:68489301-69551874	rs8015139	14-68739301-T-G	1.27e-10	2.88021e-09	rs8015139;rs3784099	--	0.01837	0.162371	0.242404	0.6773		RAD51B	intronic	ZFP36L1
IgAD_T1D				rs3784099	14-68749927-A-G	3.09e-09	5.70222e-07		--	0.1312	-0.313225	0.000621774		0.57	RAD51B	intronic	ZFP36L1
IgAD_T1D	Y	40	14:101054875-101554875	rs72698768	14-101304875-G-A	1.67e-08	3.54531e-06	rs72698768	++	0.6449	0.147774	0.352805			MEG3:RP11-123M6.2	ncRNA_intronic	RTL1
IgAD_T1D	N	41	16:10780835-11615104	rs35498631	16-11074741-C-T	3.96e-19	9.75929e-14	rs2867880;rs35498631;rs12919083;rs35383879;rs3862469	++	0.01416	0.495754	8.31155e-09	0.5572		CLEC16A	intronic	CLEC16A
IgAD_SLE				rs12919083	16-11188930-C-A	4.35e-17	2.9177e-09		++	0.1527	0.722507	0.000136253			CLEC16A	intronic	CLEC16A
IgAD_RA				rs3862469	16-11194080-T-C	1.02e-08	8.5e-06		--	0.0003081	0.390959	0.00594272			CLEC16A	intronic	CLEC16A
IgAD_MS				rs35383879	16-11194823-A-G	1.88e-13	7.6089e-08		--	0.003477	0.48941	5.65024e-05			CLEC16A	intronic	CLEC16A
IgAD_PBC				rs2867880	16-11231857-A-G	2.37e-20	2.25098e-06		--	0.573	0.350812	0.0241317		0.5	CLEC16A	intronic	CLEC16A
IgAD_T1D				rs171471	16-11355450-A-G	6.53e-13	1.67139e-09	rs171471;rs8058983	--	0.04828	0.495754	8.31155e-09			RMI2	intronic	RMI2
IgAD_IBD				rs8058983	16-11360849-G-A	6.44e-11	9.37735e-07		--	0.009906	0.243184	0.0349189			RMI2	intronic	RMI2
IgAD_T1D	Y	42	16:28235141-29139486	rs149299	16-28485141-C-T	3.72e-13	2.96185e-09	rs149299	++	0.1935	0.0752967	0.446309	0.5824	0.66	CLN3:CLN3	intronic	IL27
IgAD_T1D				rs151233	16-28506428-T-C	4.04e-13	3.4606e-09	rs151233	++	0.1852	0.0752967	0.446309		0.66	CLN3:APOBR	exonic	SULT1A1
IgAD_ATD				rs151233	16-28506428-T-C	2.08e-09	2.4302e-08		++	0.006805	0.270228	0.123561			CLN3:APOBR	exonic	SULT1A1
IgAD_RA	N	43	17:37671742-38325426	rs12950209	17-38049102-C-T	4.54e-14	3.22347e-06	rs4795400;rs12950209;rs7224129	--	0.0009635	0.956907	5.90228e-06	0.6568	0.86	GSDMB	intergenic	GSDMB
IgAD_T1D				rs12950209	17-38049102-C-T	2.55e-11	1.87353e-09		--	0.001804	0.884692	0.00148059		0.93	GSDMB	intergenic	GSDMB
IgAD_IBD				rs4795400	17-38067020-T-C	3.17e-16	5.29867e-08		++	0.03401	0.276986	0.105853		0.88	GSDMB	intronic	GSDMB
IgAD_SLE				rs7224129	17-38075426-A-G	1.85e-10	4.68508e-07		--	0.04042	0.921813	0.00800941		0.91	GSDMB	upstream	GSDMB
IgAD_ATD	Y	44	17:45554494-46054494	rs4794063	17-45804494-T-C	3.1e-11	5.85743e-10	rs4794063	++	0.1302	0.446212	0.00861685		0.61	TBX21	intergenic	TBKBP1
IgAD_T1D	N	45	18:12516197-13147976	rs2222138	18-12889217-T-G	2.95e-11	6.82959e-08	rs2222138;rs2847281	--	0.3629	0.605622	6.77101e-05		0.83	PTPN2	intronic	CEP192
IgAD_ATD				rs2847281	18-12821593-G-A	2.07e-08	1.87948e-07		++	0.02217	0.350375	0.0682893			PTPN2	intronic	PTPN2
IgAD_T1D				rs12966224	18-12766197-G-A	9.51e-13	8.29309e-09	rs80262450;rs12966224;rs34799913	--	0.3783	0.605622	6.77101e-05		0.83	Y_RNA	intergenic	PTPN2
IgAD_ATD				rs80262450	18-12818922-A-G	9.83e-11	6.0367e-10		++	0.0001582	0.350375	0.0682893			PTPN2	intronic	PTPN2
IgAD_IBD				rs80262450	18-12818922-A-G	2e-16	1.69634e-08		++	0.01542	0.783406	1.53633e-06		0.99	PTPN2	intronic	PTPN2
IgAD_CD				rs34799913	18-12863840-G-T	1.4e-08	1.68697e-06		--	0.04388	0.818952	0.00037001		0.92	PTPN2	intronic	PTPN2
IgAD_ATD	Y	46	18:76928302-77428302	rs8093850	18-77178302-G-A	4.61e-09	5.36179e-08	rs8093850	--	0.01531	0.867837	7.92806e-08		0.67	NFATC1	intronic	NFATC1
IgAD_ATD	Y	47	19:4573689-5073689	rs11667267	19-4823689-A-G	1.52e-08	5.65273e-08	rs11667267	--	0.3152	-0.00264433	0.984199			TICAM1	intronic	TICAM1
IgAD_T1D	Y	48	19:10346988-10846988	rs45524632	19-10596988-A-C	6.34e-09	1.63366e-06	rs45524632	--	0.1351	0.297743	0.0279038			KEAP1	UTR3	SMARCA4
IgAD_ATD	N	49	19:16908145-17408145	rs67257959	19-17158145-C-T	4.44e-11	1.54611e-10	rs67257959	--	4.072e-05	0.376603	0.0640346			HAUS8	intergenic	HAUS8
IgAD_ATD	Y	50	19:49919020-50419020	rs2304204	19-50169020-C-T	1.44e-08	1.24825e-07	rs2304204	++	0.128	0.371873	0.00386735			IRF3:BCL2L12	UTR5	IRF3
IgAD_T1D	Y	51	22:37325469-37894115	rs112578407	22-37575469-A-G	3.44e-08	7.53258e-06	rs112578407	++	0.6848	-0.0251675	0.797483	0.9824		RP1-151B14.6	ncRNA_intronic	C1QTNF6

## Sheet: Table S3
		INFO															FUMA-annovar													database_annotation
Trait pairs	loci_number	CHR	START (GRCH37)	END (GRCH37)	Signals within locus (R2>0.2 within a signal)	CHR	BP (GRCH37)	Lead SNP for trait pairs	PLACO P-value	Number_of_expand_SNPs_plink	Expand_SNPs	A1_IgAD	A2_IgAD	Z_IgAD	Z_ADs	Direction_Metal	uniqID	nearestGene	dist	func	CADD	RDB	minChrState	commonChrState	posMapFilt	eqtlMapFilt	ciMapFilt	GWAS_diseases	pos_hg38	DICE	ImmuNexUT	BLUEPRINT	GTEx	eQTLGen	scRNA-seq_of_autoimmune_disease	ABC_model	V2G	L2G	cS2G	UK_Biobank_pqtl	large_pqtl
IgAD_ATD	1	1	8255058	8755058	rs301816	1	8505058	rs301816	4.89e-08	56	rs11121199;rs1463050;rs61783642;rs12131864;rs6577496;rs6577494;rs6577492;rs1884352;rs6577491;rs4351668;rs6668508;rs6577488;rs7520617;rs12061328;rs1922983;rs7543004;rs910581;rs12080583;rs301814;rs159963;rs2784738;rs2708631;rs2708628;rs2636314;rs3795310;rs1889853;rs1889854;rs10399665;rs1473496;rs12756257;rs1473420;rs6577502;rs6577501;rs11121194;rs2016084;rs7530745;rs6702060;rs7527389;rs35865480;rs4…	A	G	-2.7024	-6.48286	--	1:8505058:A:G	RERE	0	intronic	0.985	7	4	5	1	1	1	White blood cell count;Well-being spectrum (multivariate analysis);Waist-hip ratio;Vitiligo;Vertical cup-disc ratio (multi-trait analysis);Vertical cup-disc ratio;Vertex-wise sulcal depth;Vertex-wise cortical thickness;Total body bone mineral density;Tonsillectomy;Thyroid peroxidase antibody positivity;Systolic blood pressure;Systemic lupus erythematosus;Sum eosinophil basophil counts;Subjective …	1:8444998	0	RERE:9.78163|AL096855.1:5.7512|	RERE:10.5135|	RERE:8.24233|RP5-1115A15.1:7.01308|	RERE:309.485|ENO1:24.7682|RP5-1115A15.1:21.7247|	0	0	RERE:0.3674044265593561|ENO1:0.09959758551307846|SLC45A1:0.086317907444668|ERRFI1:0.013279678068410461|	-	RERE:1|	TCL1A_trans_13.8;	-
IgAD_T1D	2	1	25046743	25546743	rs10751776	1	25296743	rs10751776	3.06e-09	56	rs6600247;rs10794667;rs2370234;rs2063110;rs2063111;rs2063112;rs2063113;rs11249215;rs10903122;rs10751775;rs2135754;rs7529070;rs2135755;rs10903119;rs10903118;rs7542147;rs7542079;rs7525903;rs7536848;rs7523412;rs7536201;rs7528484;rs4648888;rs6600245;rs7527098;rs12031692;rs1848185;rs1507099;rs876109;rs11249222;rs6659811;rs6690896;rs6600251;rs12130556;rs6600250;rs12036815;rs6600249;rs11249221;rs6600248…	C	A	3.68267	5.5618	--	1:25296743:A:C	RP11-84D1.2	0	ncRNA_exonic	8.17	2b	5	7	1	0	1	White blood cell count;Type 1 diabetes;Serum total protein level;Psoriasis vulgaris;Psoriasis or type 2 diabetes (trans-disease meta-analysis)(opposite effect);Psoriasis;Non-albumin protein levels;Neutrophil count;Multiple sclerosis;IgG glycosylation;Eosinophil counts;Eczema;Chronic inflammatory diseases (ankylosing spondylitis, Crohn's disease, psoriasis, primary sclerosing cholangitis, ulcerati…	1:24970252	0	RUNX3:4.57111|	0	0	0	0	0	RUNX3:0.0663983903420523|CLIC4:0.03319919517102615|SYF2:0.03319919517102615|RHD:0.026559356136820922|RSRP1:0.01991951710261569|SRRM1:0.01991951710261569|TMEM50A:0.01991951710261569|NCMAP:0.013279678068410461|RCAN3:0.0066398390342052305|RHCE:0.0066398390342052305|MACO1:0.0066398390342052305|	RUNX3:0.31464114785194397|CLIC4:0.019457634538412094|SRRM1:0.018458809703588486|RHCE:0.017352281138300896|SYF2:0.015958786010742188|RSRP1:0.014287788420915604|RHD:0.013959595002233982|MACO1:0.013535675592720509|NIPAL3:0.013078445568680763|TMEM50A:0.013005858287215233|NCMAP:0.013005858287215233|RCAN3:0.01244276762008667|	RUNX3:1|	-	IL22RA2;CA10;
IgAD_ATD	3	1	108017732	108517732	rs17019802	1	108267732	rs17019802	4.42e-08	5	rs12403629;rs4503375;rs6583042;rs4915071;rs6674340;	G	A	2.20792	7.98546	--	1:108267732:A:G	VAV3	0	intronic	4.605	7	4	15	1	1	0	Thyroid stimulating hormone levels;Papillary thyroid cancer;Medication use (thyroid preparations);Hypothyroidism;Hashimoto thyroiditis;Differentiated thyroid cancer;Autoimmune traits;	1:107725110	0	VAV3:9.75882|	0	VAV3:4.16588|	VAV3:33.7522|	0	0	VAV3:0.14627766599597583|	-	0	-	-
IgAD_SLE	4	1	116799215	117299215	rs10924105	1	117049215	rs10924105	4.66e-08	9	rs10754444;rs10924104;rs4143029;rs1335532;rs10754324;rs10801908;rs6677309;rs10802189;rs10802188;	C	T	-4.31184	-4.01506	++	1:117049215:C:T	RP5-1086K13.1	7380	intergenic	4.925	4	5	5	1	1	1	Systemic lupus erythematosus;Primary biliary cholangitis;Multiple sclerosis;	1:116506593	0	NAP1L4P1:9.56013|LINC01762:5.8539|CD58:5.07425|	0	RP5-1086K13.1:7.65028|	NAP1L4P1:8.03556|RP4-655J12.4:6.0167|RP5-1086K13.1:29.1716|CD101:11.2791|	0	0	ATP1A1:0.09295774647887323|CD58:0.05975855130784708|CD101:0.053118712273641844|IGSF3:0.04647887323943661|MAB21L3:0.04647887323943661|CD2:0.03319919517102615|PTGFRN:0.013279678068410461|	-	0	-	-
IgAD_VIT	5	1	157418390	157918993	rs2210913;rs7522061	1	157668390	rs7522061	2.08e-10	62	rs6675393;rs2765505;rs11264817;rs2765500;rs7529060;rs10908597;rs7534518;rs6427397;rs1537949;rs11264804;rs7514925;rs1977710;rs2210911;rs2210918;rs10908587;rs2873405;rs10908586;rs10796982;rs10796981;rs10908583;rs6679422;rs10908581;rs7523492;rs2785657;rs2778006;rs2785656;rs2785666;rs2785665;rs2778009;rs10908595;rs2785664;rs11264825;rs2785663;rs6657802;rs12097236;rs2225017;rs2050568;rs7546623;rs75523…	C	T	4.49323	5.13914	--	1:157668390:C:T	FCRL3	0	exonic	0.208	7	2	15	1	1	1	-	1:157698600	FCRL3:5.57763|RP11-367J7.3:11.0044|	FCRL3:96.6094|FCRL5:9.99485|FCRL2:9.96986|AL356276.1:9.84601|FCRL1:9.74506|AL356276.2:6.29645|RRNAD1:4.84556|	0	FCRL1:6.34041|FCRL3:43.8035|	FCRL2:7.26758|RP11-367J7.2:65.1135|FCRL1:46.1141|FCRL5:33.4915|FCRL3:309.485|	0	0	FCRL3:0.46478873239436613|FCRL1:0.37987927565392354|FCRL2:0.19255533199195168|FCRL4:0.17263581488933602|FCRL5:0.13943661971830984|CD5L:0.03983903420523138|KIRREL1:0.026559356136820922|SMIM42:0.0066398390342052305|	-	FCRL3:1|	FCRL3_cis_5073.6;	IGSF11;FCRL3;
IgAD_ATD		1	157418390	157918993	rs2210913;rs7522061	1	157668993	rs2210913	2.84e-11	165	rs1963743;rs2758649;rs9427302;rs2778012;rs2758675;rs4971145;rs2758677;rs2758621;rs4971144;rs1999442;rs2758678;rs2181212;rs2758683;rs2758627;rs2777999;rs2758629;rs2777997;rs2224604;rs2758630;rs2758640;rs2758631;rs2758641;rs2758632;rs2777983;rs2026391;rs2777980;rs1969743;rs2104195;rs2777976;rs7552275;rs2146208;rs7541825;rs2758643;rs2777958;rs2758652;rs2758653;rs2758654;rs2758655;rs2758656;rs2758657…	T	C	4.91116	5.24066	++	1:157668993:C:T	FCRL3	0	intronic	2.772	7	2	15	1	1	1	Systemic lupus erythematosus;smoking initiation in schizophrenia;Serum levels of protein FCRL4;Serum levels of protein FCRL1;Serum levels of protein CD5L;Selective IgA deficiency;Rheumatoid arthritis (rheumatoid factor and/or anti-cyclic citrullinated peptide seropositive);Rheumatoid arthritis (ACPA-positive);Rheumatoid arthritis;Protein quantitative trait loci;Primary biliary cholangitis;Multipl…	1:157699203	FCRL3:5.53397|RP11-367J7.3:11.8396|	FCRL3:96.6094|FCRL5:9.99485|FCRL2:9.96986|AL356276.1:9.84601|FCRL1:9.74506|AL356276.2:6.29645|RRNAD1:4.84556|	0	FCRL1:7.24746|FCRL3:42.8806|	RP11-367J7.2:70.1415|FCRL2:6.95534|FCRL1:43.0746|FCRL5:35.1958|FCRL3:309.485|	FCRL3:0.8897838489127798|	0	FCRL3:0.352112676056338|FCRL1:0.3464788732394366|FCRL2:0.17927565392354122|FCRL4:0.17263581488933602|FCRL5:0.13943661971830984|CD5L:0.03983903420523138|KIRREL1:0.026559356136820922|SMIM42:0.0066398390342052305|	-	FCRL3:1|	-	KIR3DL3;IGSF11;FCRL3;
IgAD_PBC		1	157418390	157918993	rs2210913;rs7522061	1	157668993	rs2210913	1.74e-12	58	rs2210912;rs7522061;rs6681271;rs11264794;rs7514925;rs2210911;rs10908587;rs2482481;rs10908586;rs2485066;rs10796982;rs2785658;rs10796981;rs2785657;rs2778006;rs2785656;rs2785666;rs2785665;rs2778009;rs2785664;rs4971144;rs2758678;rs2758683;rs2758696;rs2778016;rs1343621;rs1343620;rs2873413;rs2758620;rs6675393;rs2758621;rs11264817;rs2317230;rs35879867;rs2225828;rs10908583;rs7528684;rs6679422;rs10489678;…	T	C	4.91116	-5.58643	+-	1:157668993:C:T	FCRL3	0	intronic	2.772	7	2	15	1	1	1	Systemic lupus erythematosus;smoking initiation in schizophrenia;Serum levels of protein FCRL4;Serum levels of protein FCRL1;Serum levels of protein CD5L;Selective IgA deficiency;Rheumatoid arthritis (rheumatoid factor and/or anti-cyclic citrullinated peptide seropositive);Rheumatoid arthritis (ACPA-positive);Rheumatoid arthritis;Protein quantitative trait loci;Primary biliary cholangitis;Multipl…	1:157699203	FCRL3:5.53397|RP11-367J7.3:11.8396|	FCRL3:96.6094|FCRL5:9.99485|FCRL2:9.96986|AL356276.1:9.84601|FCRL1:9.74506|AL356276.2:6.29645|RRNAD1:4.84556|	0	FCRL1:7.24746|FCRL3:42.8806|	RP11-367J7.2:70.1415|FCRL2:6.95534|FCRL1:43.0746|FCRL5:35.1958|FCRL3:309.485|	FCRL3:0.8897838489127798|	0	FCRL3:0.352112676056338|FCRL1:0.3464788732394366|FCRL2:0.17927565392354122|FCRL4:0.17263581488933602|FCRL5:0.13943661971830984|CD5L:0.03983903420523138|KIRREL1:0.026559356136820922|SMIM42:0.0066398390342052305|	-	FCRL3:1|	-	KIR3DL3;IGSF11;FCRL3;
IgAD_T1D	6	1	206693968	207193968	rs3024493	1	206943968	rs3024493	3.31e-09	8	rs11119515;rs3024495;rs3024505;rs11583398;rs6667202;rs61815643;rs3122605;rs12123181;	A	C	-2.44488	-8.34272	--	1:206943968:A:C	IL10	0	intronic	7.722	NA	1	7	1	1	1	Ulcerative colitis vs rheumatoid arthritis (ordinary least squares (OLS));Ulcerative colitis;Type 1 diabetes;Systemic lupus erythematosus;Pediatric autoimmune diseases;Inflammatory bowel disease;Eosinophil percentage of white cells;Eosinophil counts;Crohn's disease;Chronic inflammatory diseases (ankylosing spondylitis, Crohn's disease, psoriasis, primary sclerosing cholangitis, ulcerative colitis…	1:206781221	0	0	0	0	IL24:9.3695|FAIM3:12.8875|	0	0	FCMR:0.16599597585513076|IL24:0.13943661971830984|IL19:0.12615694164989938|IL10:0.08651911468812877|IL20:0.07303822937625754|FCAMR:0.05975855130784708|PIGR:0.053118712273641844|MAPKAPK2:0.053118712273641844|DYRK3:0.04647887323943661|EIF2D:0.04647887323943661|RASSF5:0.03319919517102615|C1orf116:0.03319919517102615|PFKFB2:0.03319919517102615|YOD1:0.026559356136820922|IKBKE:0.026559356136820922|C4BP…	IL10:0.332963228225708|IL19:0.22962240874767303|MAPKAPK2:0.021764332428574562|FCMR:0.018834825605154037|DYRK3:0.017385177314281464|IL20:0.0173720084130764|EIF2D:0.015775682404637337|IL24:0.01564202643930912|PIGR:0.015423363074660301|IKBKE:0.013527795672416687|RASSF5:0.012319658882915974|C4BPA:0.012073908932507038|FCAMR:0.012070348486304283|C1orf116:0.010535884648561478|PFKFB2:0.009942232631146908…	IL10:1|	-	-
IgAD_ATD	7	2	8200123	8700123	rs367023	2	8450123	rs367023	4.25e-09	20	rs10206877;rs13395467;rs10165200;rs2059875;rs346835;rs642501;rs10178845;rs891058;rs10174949;rs13412022;rs10174728;rs6737412;rs13386606;rs10168400;rs10192685;rs3102955;rs10207297;rs184706;rs10204769;rs13398375;	G	A	-3.78794	-5.33414	++	2:8450123:A:G	LINC00299	0	ncRNA_intronic	0.128	NA	5	15	1	1	1	White blood cell count (basophil);Sum eosinophil basophil counts;Self-reported allergy;Selective IgA deficiency;Respiratory diseases;Primary biliary cholangitis;Pediatric asthma;Nonatopic asthma;Neutrophil percentage of granulocytes;Monocyte percentage of white cells;Monocyte count;Medication use (thyroid preparations);Medication use (adrenergics, inhalants);Itch intensity from mosquito bite adju…	2:6015268	0	LINC00299:9.63456|ID2:5.02283|	0	0	ID2:23.8057|	0	0	ID2:0.09959758551307846|	-	0	-	-
IgAD_ATD	8	2	162041369	163551694	rs77512782	2	162613603	rs77512782	8.76e-11	12	rs79996792;rs13017694;rs3911925;rs78102257;rs2389550;rs74724497;rs2018759;rs67041117;rs13024569;rs2358144;rs145313085;rs77427002;	A	G	4.24582	5.76846	++	2:162613603:A:G	SLC4A10	0	intronic	3.493	6	14	15	1	1	0	Neuroticism;Educational attainment;	2:6056986	0	0	0	0	TANK:78.6058|AC009299.3:62.5613|	0	0	TANK:0.11951710261569416|DPP4:0.04668008048289738|SLC4A10:0.04004024144869215|TBR1:0.01991951710261569|GCG:0.013279678068410461|PSMD14:0.0066398390342052305|	-	0	-	-
IgAD_ATD		2	162041369	163551694	rs7561020	2	162997265	rs7561020	4.28e-08	47	rs13416088;rs10186588;rs10198838;rs10209700;rs6729181;rs10176758;rs7599446;rs35596334;rs7599142;rs13011432;rs10180049;rs7599934;rs4395257;rs10194114;rs13431489;rs2052352;rs10490423;rs2193495;rs6432709;rs10185151;rs10185053;rs2193679;rs11897585;rs11885343;rs2892826;rs2052401;rs2080712;rs7598422;rs2111489;rs2389681;rs7564122;rs7608081;rs7607756;rs7568666;rs12692647;rs7607713;rs6432710;rs2216338;rs1…	A	G	-3.13766	-5.6302	--	2:162997265:A:G	GCG	2126	intergenic	1.889	6	14	15	1	0	0	Neurofibrillary tangles (SNP x SNP interaction);Multiple sclerosis;High density lipoprotein cholesterol levels;Educational attainment;	2:6059750	0	0	0	0	0	0	0	DPP4:0.1659959758551308|GCG:0.0663983903420523|FAP:0.053118712273641844|GCA:0.03983903420523138|IFIH1:0.03983903420523138|	-	DPP4:1|	-	-
IgAD_ATD		2	162041369	163551694	rs1990760;rs13023380;rs11679244;rs2111485	2	163124051	rs1990760	7.24e-25	21	rs13422767;rs187764768;rs11679244;rs13406089;rs2075302;rs35696140;rs33998987;rs17716942;rs1549020;rs984971;rs7608315;rs7587426;rs3788964;rs13023380;rs3747517;rs113950085;rs2111485;rs12623882;rs13422767;rs3788964;rs3764917;	T	C	7.86409	7.72713	++	2:163124051:C:T	IFIH1	0	exonic	15.24	7	4	15	1	1	1	White blood cell count;Vitiligo;Ulcerative colitis;Type 1 diabetes;Total cholesterol levels;Systemic lupus erythematosus;Serum levels of protein GCA;Selective IgA deficiency;Psoriasis or type 2 diabetes (trans-disease meta-analysis)(opposite effect);Psoriasis or type 2 diabetes (trans-disease meta-analysis);Psoriasis;Neutrophil count;Monocyte percentage of white cells;Medication use (thyroid prep…	2:6067713	0	0	0	0	0	0	0	IFIH1:0.1925553319919517|FAP:0.0663983903420523|GCA:0.05975855130784708|GCG:0.053118712273641844|DPP4:0.03983903420523138|	IFIH1:0.6493424773216248|FAP:0.25272342562675476|GCA:0.03593689575791359|GCG:0.022280259057879448|DPP4:0.015723466873168945|KCNH7:0.012440371327102184|SLC4A10:0.010336041450500488|	IFIH1:1|	-	MX1;
IgAD_ATD		2	162041369	163551694	rs35667974;rs78456138	2	163124637	rs35667974	9.21e-17	2	rs142647938;rs78456138;	C	T	-5.56941	-7.14808	++	2:163124637:C:T	IFIH1	0	exonic	23.3	NA	4	15	1	1	1	Type 1 diabetes;Lymphocyte count;Hypothyroidism;HDL cholesterol levels;Chronic inflammatory diseases (ankylosing spondylitis, Crohn's disease, psoriasis, primary sclerosing cholangitis, ulcerative colitis) (pleiotropy);Autoimmune traits;Autoimmune thyroid disease;	2:6071819	0	0	0	0	0	0	0	IFIH1:0.23239436619718307|FAP:0.0663983903420523|GCA:0.05975855130784708|GCG:0.053118712273641844|KCNH7:0.053118712273641844|DPP4:0.03983903420523138|	IFIH1:0.6933401823043823|FAP:0.2547212541103363|GCA:0.047517694532871246|GCG:0.023134108632802963|DPP4:0.015619546175003052|KCNH7:0.015495389699935913|SLC4A10:0.011143897660076618|	IFIH1:0.981|FAP:0.019|	IFNL1_trans_53.1;	MX1;
IgAD_VIT		2	162041369	163551694	rs1990760;rs13023380;rs11679244;rs2111485	2	163154363	rs13023380	1.46e-25	10	rs3747517;rs11679244;rs2075302;rs113950085;rs13406089;rs33998987;rs1549020;rs984971;rs7608315;rs7587426;	A	G	7.42334	8.23014	++	2:163154363:A:G	IFIH1	0	intronic	11.97	5	4	5	1	0	1	-	2:6136651	0	0	0	0	0	0	0	GCG:0.1128772635814889|IFIH1:0.08651911468812877|GCA:0.0663983903420523|FAP:0.05975855130784708|DPP4:0.03983903420523138|	-	FAP:1|	-	-
IgAD_RA		2	162041369	163551694	rs1990760;rs13023380;rs11679244;rs2111485	2	163110536	rs2111485	4.57e-11	11	rs1990760;rs11679244;rs2075302;rs113950085;rs13406089;rs33998987;rs1549020;rs984971;rs7608315;rs13023380;rs3747517;	G	A	7.58527	3.3323	--	2:163110536:A:G	FAP	8874	intergenic	1.528	7	5	15	1	1	0	-	2:8057214	0	0	0	0	0	0	0	FAP:0.0663983903420523|GCA:0.05975855130784708|IFIH1:0.05975855130784708|GCG:0.053118712273641844|PSMD14:0.03983903420523138|DPP4:0.03983903420523138|	-	0	SIGLEC1_trans_15.8;BST2_trans_24.9;	MX1;
IgAD_IBD		2	162041369	163551694	rs1990760;rs13023380;rs11679244;rs2111485	2	163124051	rs1990760	5.14e-15	9	rs2111485;rs11679244;rs2075302;rs113950085;rs13406089;rs35696140;rs17716942;rs7608315;rs7587426;	T	C	7.86409	-4.64209	+-	2:163124051:C:T	IFIH1	0	exonic	15.24	7	4	15	1	1	1	White blood cell count;Vitiligo;Ulcerative colitis;Type 1 diabetes;Total cholesterol levels;Systemic lupus erythematosus;Serum levels of protein GCA;Selective IgA deficiency;Psoriasis or type 2 diabetes (trans-disease meta-analysis)(opposite effect);Psoriasis or type 2 diabetes (trans-disease meta-analysis);Psoriasis;Neutrophil count;Monocyte percentage of white cells;Medication use (thyroid prep…	2:6067713	0	0	0	0	0	0	0	IFIH1:0.1925553319919517|FAP:0.0663983903420523|GCA:0.05975855130784708|GCG:0.053118712273641844|DPP4:0.03983903420523138|	IFIH1:0.6493424773216248|FAP:0.25272342562675476|GCA:0.03593689575791359|GCG:0.022280259057879448|DPP4:0.015723466873168945|KCNH7:0.012440371327102184|SLC4A10:0.010336041450500488|	IFIH1:1|	-	MX1;
IgAD_IBD		2	162041369	163551694	rs35667974;rs78456138	2	163124637	rs35667974	2.68e-08	1	rs78456138;	C	T	-5.56941	3.3661	+-	2:163124637:C:T	IFIH1	0	exonic	23.3	NA	4	15	1	1	1	Type 1 diabetes;Lymphocyte count;Hypothyroidism;HDL cholesterol levels;Chronic inflammatory diseases (ankylosing spondylitis, Crohn's disease, psoriasis, primary sclerosing cholangitis, ulcerative colitis) (pleiotropy);Autoimmune traits;Autoimmune thyroid disease;	2:6071819	0	0	0	0	0	0	0	IFIH1:0.23239436619718307|FAP:0.0663983903420523|GCA:0.05975855130784708|GCG:0.053118712273641844|KCNH7:0.053118712273641844|DPP4:0.03983903420523138|	IFIH1:0.6933401823043823|FAP:0.2547212541103363|GCA:0.047517694532871246|GCG:0.023134108632802963|DPP4:0.015619546175003052|KCNH7:0.015495389699935913|SLC4A10:0.011143897660076618|	IFIH1:0.981|FAP:0.019|	IFNL1_trans_53.1;	MX1;
IgAD_PBC		2	162041369	163551694	rs1990760;rs13023380;rs11679244;rs2111485	2	163124051	rs1990760	5.35e-13	3	rs984971;rs3747517;rs2111485;	T	C	7.86409	-3.64642	+-	2:163124051:C:T	IFIH1	0	exonic	15.24	7	4	15	1	1	1	White blood cell count;Vitiligo;Ulcerative colitis;Type 1 diabetes;Total cholesterol levels;Systemic lupus erythematosus;Serum levels of protein GCA;Selective IgA deficiency;Psoriasis or type 2 diabetes (trans-disease meta-analysis)(opposite effect);Psoriasis or type 2 diabetes (trans-disease meta-analysis);Psoriasis;Neutrophil count;Monocyte percentage of white cells;Medication use (thyroid prep…	2:6067713	0	0	0	0	0	0	0	IFIH1:0.1925553319919517|FAP:0.0663983903420523|GCA:0.05975855130784708|GCG:0.053118712273641844|DPP4:0.03983903420523138|	IFIH1:0.6493424773216248|FAP:0.25272342562675476|GCA:0.03593689575791359|GCG:0.022280259057879448|DPP4:0.015723466873168945|KCNH7:0.012440371327102184|SLC4A10:0.010336041450500488|	IFIH1:1|	-	MX1;
IgAD_PV		2	162041369	163551694	rs1990760;rs13023380;rs11679244;rs2111485	2	163124051	rs1990760	9.36e-16	9	rs2111485;rs11679244;rs2075302;rs17716942;rs1549020;rs984971;rs7608315;rs7587426;rs13023380;	T	C	7.86409	5.61621	++	2:163124051:C:T	IFIH1	0	exonic	15.24	7	4	15	1	1	1	White blood cell count;Vitiligo;Ulcerative colitis;Type 1 diabetes;Total cholesterol levels;Systemic lupus erythematosus;Serum levels of protein GCA;Selective IgA deficiency;Psoriasis or type 2 diabetes (trans-disease meta-analysis)(opposite effect);Psoriasis or type 2 diabetes (trans-disease meta-analysis);Psoriasis;Neutrophil count;Monocyte percentage of white cells;Medication use (thyroid prep…	2:6067713	0	0	0	0	0	0	0	IFIH1:0.1925553319919517|FAP:0.0663983903420523|GCA:0.05975855130784708|GCG:0.053118712273641844|DPP4:0.03983903420523138|	IFIH1:0.6493424773216248|FAP:0.25272342562675476|GCA:0.03593689575791359|GCG:0.022280259057879448|DPP4:0.015723466873168945|KCNH7:0.012440371327102184|SLC4A10:0.010336041450500488|	IFIH1:1|	-	MX1;
IgAD_SLE		2	162041369	163551694	rs1990760;rs13023380;rs11679244;rs2111485	2	163124051	rs1990760	7.93e-19	6	rs2111485;rs11679244;rs2075302;rs1549020;rs984971;rs3747517;	T	C	7.86409	5.61861	++	2:163124051:C:T	IFIH1	0	exonic	15.24	7	4	15	1	1	1	White blood cell count;Vitiligo;Ulcerative colitis;Type 1 diabetes;Total cholesterol levels;Systemic lupus erythematosus;Serum levels of protein GCA;Selective IgA deficiency;Psoriasis or type 2 diabetes (trans-disease meta-analysis)(opposite effect);Psoriasis or type 2 diabetes (trans-disease meta-analysis);Psoriasis;Neutrophil count;Monocyte percentage of white cells;Medication use (thyroid prep…	2:6067713	0	0	0	0	0	0	0	IFIH1:0.1925553319919517|FAP:0.0663983903420523|GCA:0.05975855130784708|GCG:0.053118712273641844|DPP4:0.03983903420523138|	IFIH1:0.6493424773216248|FAP:0.25272342562675476|GCA:0.03593689575791359|GCG:0.022280259057879448|DPP4:0.015723466873168945|KCNH7:0.012440371327102184|SLC4A10:0.010336041450500488|	IFIH1:1|	-	MX1;
IgAD_T1D		2	162041369	163551694	rs1990760;rs13023380;rs11679244;rs2111485	2	163124051	rs1990760	1.74e-27	16	rs13422767;rs113950085;rs11679244;rs13406089;rs2075302;rs35696140;rs33998987;rs17716942;rs1549020;rs984971;rs7608315;rs7587426;rs3788964;rs13023380;rs3747517;rs2111485;	T	C	7.86409	8.54369	++	2:163124051:C:T	IFIH1	0	exonic	15.24	7	4	15	1	1	1	White blood cell count;Vitiligo;Ulcerative colitis;Type 1 diabetes;Total cholesterol levels;Systemic lupus erythematosus;Serum levels of protein GCA;Selective IgA deficiency;Psoriasis or type 2 diabetes (trans-disease meta-analysis)(opposite effect);Psoriasis or type 2 diabetes (trans-disease meta-analysis);Psoriasis;Neutrophil count;Monocyte percentage of white cells;Medication use (thyroid prep…	2:6067713	0	0	0	0	0	0	0	IFIH1:0.1925553319919517|FAP:0.0663983903420523|GCA:0.05975855130784708|GCG:0.053118712273641844|DPP4:0.03983903420523138|	IFIH1:0.6493424773216248|FAP:0.25272342562675476|GCA:0.03593689575791359|GCG:0.022280259057879448|DPP4:0.015723466873168945|KCNH7:0.012440371327102184|SLC4A10:0.010336041450500488|	IFIH1:1|	-	MX1;
IgAD_T1D		2	162041369	163551694	rs35667974;rs78456138	2	163124637	rs35667974	3.47e-20	2	rs142647938;rs78456138;	C	T	-5.56941	-8.68765	++	2:163124637:C:T	IFIH1	0	exonic	23.3	NA	4	15	1	1	1	Type 1 diabetes;Lymphocyte count;Hypothyroidism;HDL cholesterol levels;Chronic inflammatory diseases (ankylosing spondylitis, Crohn's disease, psoriasis, primary sclerosing cholangitis, ulcerative colitis) (pleiotropy);Autoimmune traits;Autoimmune thyroid disease;	2:6071819	0	0	0	0	0	0	0	IFIH1:0.23239436619718307|FAP:0.0663983903420523|GCA:0.05975855130784708|GCG:0.053118712273641844|KCNH7:0.053118712273641844|DPP4:0.03983903420523138|	IFIH1:0.6933401823043823|FAP:0.2547212541103363|GCA:0.047517694532871246|GCG:0.023134108632802963|DPP4:0.015619546175003052|KCNH7:0.015495389699935913|SLC4A10:0.011143897660076618|	IFIH1:0.981|FAP:0.019|	IFNL1_trans_53.1;	MX1;
IgAD_CD	9	2	181789477	182289477	rs6735551	2	182039477	rs6735551	2.49e-10	40	rs4439920;rs4441425;rs12615545;rs10930963;rs4667115;rs1996501;rs1568257;rs56987708;rs1018326;rs4667083;rs7588217;rs10432490;rs12477135;rs10930949;rs4414647;rs34865829;rs12613470;rs4508560;rs10207300;rs10183291;rs10930962;rs10930961;rs7355617;rs4444479;rs12616042;rs12615998;rs4666716;rs6731186;rs4667130;rs1543177;rs4667129;rs10198925;rs4667127;rs13410612;rs11893940;rs4667055;rs4261681;rs11685279;r…	C	T	4.25959	8.02564	--	2:182039477:C:T	AC104820.2	0	ncRNA_intronic	12.42	5	5	15	1	1	1	White blood cell count;Smoking status;Smoking initiation (ever regular vs never regular) (MTAG);Smoking initiation (ever regular vs never regular);Smoking cessation (MTAG);Serum alkaline phosphatase levels;Risk-taking behavior (multivariate analysis);Platelet-to-lymphocyte ratio;Phenyllactate (PLA) levels in elite athletes;Number of sexual partners;Neutrophil-to-lymphocyte ratio;Neutrophil percen…	2:62040245	AC104820.2:8.25167|	LINC01934:9.98669|ITGA4:8.14819|CERKL:5.40584|	0	0	CERKL:5.78739|ITGA4:21.903|AC104820.2:18.8798|UBE2E3:11.5528|	0	0	ITGA4:0.17263581488933602|UBE2E3:0.09295774647887323|CERKL:0.013279678068410461|	-	UBE2E3:1|	-	-
IgAD_ATD	10	2	191673026	192232205	rs12612769;rs1818625;rs10174238	2	191923026	rs1818625	2.03e-11	11	rs12469996;rs3024877;rs3024891;rs13006509;rs12463658;rs11691317;rs11693480;rs16833249;rs13389408;rs3024866;rs16833215;	C	T	-3.12188	-8.36328	++	2:191923026:C:T	STAT4	0	intronic	10.76	6	4	15	1	1	1	-	2:94128854	0	STAT4:4.56971|	0	0	GLS:8.41162|MFSD6:14.3338|	0	0	STAT4:0.1396378269617706|GLS:0.07967806841046277|MFSD6:0.0663983903420523|STAT1:0.05975855130784708|NABP1:0.05975855130784708|MYO1B:0.03983903420523138|NAB1:0.013279678068410461|	-	0	-	-
IgAD_ATD		2	191673026	192232205	rs4341966	2	191982205	rs4341966	2.58e-09	2	rs138475316;rs6752770;	T	G	2.64867	7.83739	++	2:191982205:G:T	STAT4	0	intronic	15.93	5	4	15	1	0	1	Multiple sclerosis;Eosinophil counts;Celiac disease;	2:8302118	0	AC067945.3:8.64641|STAT4:5.41165|	0	0	0	0	LINC00299:0.017606|LOC101929551:0.01568|	STAT4:0.22072434607645872|STAT1:0.053118712273641844|MYO1B:0.04647887323943661|NABP1:0.03983903420523138|GLS:0.03319919517102615|NAB1:0.0066398390342052305|	-	STAT4:1|	-	-
IgAD_T1D		2	191673026	192232205	rs12612769;rs1818625;rs10174238	2	191973034	rs10174238	4.24e-09	13	rs12465689;rs3821236;rs3024886;rs8179673;rs7574865;rs4853459;rs4853458;rs4274624;rs12612769;rs11889341;rs10168266;rs13426947;rs3024859;	A	G	-3.74948	-5.36713	--	2:191973034:A:G	STAT4	0	intronic	0.691	7	5	15	1	1	1	-	2:2120954	0	0	0	0	HIBCH:6.58746|GLS:5.93126|	0	0	STAT4:0.07987927565392354|STAT1:0.053118712273641844|NABP1:0.053118712273641844|MYO1B:0.04647887323943661|GLS:0.04647887323943661|HIBCH:0.013279678068410461|NAB1:0.0066398390342052305|	-	0	-	-
IgAD_CD	11	2	204362058	204884730	rs7426056;rs231389	2	204612058	rs7426056	2.83e-10	23	rs3116496;rs749933;rs3116494;rs10932021;rs4675363;rs10932020;rs11571319;rs231387;rs16840252;rs10932019;rs2162610;rs12467195;rs721;rs10932018;rs6435203;rs1980422;rs6728441;rs4673260;rs7591187;rs62183988;rs62184035;rs12468949;rs3116507;	G	A	-4.27469	-7.94869	++	2:204612058:A:G	CD28	8422	intergenic	4.746	6	5	15	1	1	1	-	2:102309906	NPM1P33:9.84608|KRT18P39:8.74253|CD28:6.77986|CTLA4:4.17494|	KRT18P39:7.57671|	0	FAM183DP:3.68711|AC007278.3:26.3756|	CD28:5.33174|AC125238.4:201.795|CTLA4:12.5003|	0	0	CD28:0.24627766599597586|CTLA4:0.10623742454728369|RAPH1:0.04647887323943661|ICOS:0.03983903420523138|CARF:0.01991951710261569|CYP20A1:0.01991951710261569|WDR12:0.01991951710261569|ABI2:0.013279678068410461|	-	0	-	-
IgAD_T1D		2	204362058	204884730	rs7426056;rs231389	2	204634730	rs231389	1.32e-10	49	rs721;rs231839;rs231836;rs7591187;rs62184035;rs3116507;rs3116499;rs6721210;rs749933;rs10932019;rs55828908;rs12467195;rs10170254;rs56209416;rs10932018;rs10186048;rs2352407;rs11571321;rs231385;rs62184015;rs6728441;rs4673260;rs12468949;rs56262258;rs3116494;rs4675363;rs4675361;rs3116493;rs3115965;rs2558210;rs13429019;rs10932021;rs10932020;rs231387;rs10210464;rs7420136;rs62184014;rs56216383;rs1961361;…	T	C	-4.09079	-5.85155	--	2:204634730:C:T	NPM1P33	2623	intergenic	1.051	5	5	15	1	1	1	Ulcerative colitis;Rheumatoid arthritis (ACPA-positive);Rheumatoid arthritis;Primary sclerosing cholangitis;Multiple sclerosis;Lymphocyte count;Inflammatory bowel disease;Heschl's gyrus morphology;Heel bone mineral density;Chronic inflammatory diseases (ankylosing spondylitis, Crohn's disease, psoriasis, primary sclerosing cholangitis, ulcerative colitis) (pleiotropy);Celiac disease and Rheumatoi…	2:161882038	KRT18P39:9.89283|NPM1P33:9.18298|CD28:5.25412|	0	0	0	CD28:5.37459|AC125238.4:184.846|CTLA4:16.2328|	0	0	CD28:0.22635814889336014|CTLA4:0.11951710261569416|ICOS:0.04647887323943661|RAPH1:0.03319919517102615|ABI2:0.0066398390342052305|	-	0	-	-
IgAD_VIT	12	3	71259083	71759083	rs56146007	3	71509083	rs56146007	1.04e-11	59	rs6789751;rs62247035;rs73837362;rs76187633;rs62247034;rs73837358;rs55853340;rs6549391;rs6549393;rs17108;rs6549392;rs1911152;rs78168245;rs9853632;rs62247160;rs56310245;rs9819066;rs36023390;rs9681728;rs35967223;rs12108053;rs17718444;rs6771130;rs73091728;rs17656441;rs62246017;rs17008723;rs73119179;rs17008713;rs62246015;rs113940323;rs4369992;rs112743340;rs17718736;rs10222594;rs2133627;rs60405683;rs65…	G	T	4.69778	5.60521	--	3:71509083:G:T	FOXP1	0	intronic	10.5	6	5	5	1	1	0	White blood cell count;Squamous cell carcinoma;Smoking initiation (ever regular vs never regular) (MTAG);Smoking initiation (ever regular vs never regular);Selective IgA deficiency;Response to esketamine (responder status) in treatment resistant depression;Primary sclerosing cholangitis;Nasal polyps;Multiple sclerosis;Insomnia;General cognitive ability;Cutaneous squamous cell carcinoma;Age of smo…	3:162243749	0	0	0	0	FOXP1-IT1:27.2697|	0	0	FOXP1:0.07987927565392354|EIF4E3:0.026559356136820922|GPR27:0.026559356136820922|PROK2:0.01991951710261569|	-	0	-	-
IgAD_VIT	13	3	119034642	119534642	rs11533815	3	119284642	rs11533815	3.23e-11	91	rs59529797;rs59639276;rs66920439;rs12496841;rs12496840;rs12496129;rs12492723;rs67765368;rs59828023;rs67212262;rs529650;rs67160040;rs12487080;rs139087405;rs12487430;rs12487335;rs12487334;rs4330287;rs16830008;rs59374417;rs67307954;rs61702127;rs113435423;rs59775555;rs59654143;rs57339072;rs114707452;rs59764999;rs55668872;rs140226894;rs56025972;rs10934494;rs55758148;rs112133564;rs885654;rs762631;rs762…	C	T	3.40112	7.38109	--	3:119284642:C:T	CD80	6192	intergenic	3.414	6	5	15	1	1	0	Vitiligo;	3:162254026	0	ADPRH:9.62417|CD80:7.84656|	0	0	ADPRH:9.98405|POGLUT1:33.097|	0	0	CD80:0.19919517102615691|TIMMDC1:0.17927565392354125|POGLUT1:0.15935613682092553|ADPRH:0.11951710261569416|PLA1A:0.05975855130784708|COX17:0.053118712273641844|POPDC2:0.053118712273641844|TMEM39A:0.053118712273641844|CFAP91:0.04647887323943661|NR1I2:0.03983903420523138|ARHGAP31:0.03319919517102615|B4GALT4:0.01991951710261569|IGSF11:0.013279678068410461|UPK1B:0.013279678068410461|TEX55:0.013279678…	-	0	-	-
IgAD_VIT	14	3	187485916	188045657	rs9838060	3	187735916	rs9838060	4.79e-09	37	rs16862782;rs9827380;rs28663593;rs9816541;rs16862780;rs9843015;rs59113643;rs1498035;rs150598880;rs9860469;rs9864543;rs62278014;rs9842374;rs9809023;rs9845112;rs16862815;rs9883756;rs57594804;rs76332743;rs9837670;rs17745476;rs60889349;rs17807098;rs17745214;rs62278010;rs78313080;rs4686914;rs11924318;rs17808326;rs77292072;rs1553091;rs9857035;rs9811679;rs1348637;rs12330329;rs9870112;rs9876183;	G	A	3.99648	4.93102	--	3:187735916:A:G	RP11-132N15.1	14137	intergenic	0.609	5	5	15	0	0	0	Vaginal microbiome MetaCyc pathway (PWY-7159|chlorophyllide a biosynthesis III (aerobic, light independent));Vaginal microbiome MetaCyc pathway (PWY-6562|norspermidine biosynthesis);Vaginal microbiome MetaCyc pathway (PWY-5415|catechol degradation I (meta-cleavage pathway));Vaginal microbiome MetaCyc pathway (NAD-BIOSYNTHESIS-II|NAD salvage pathway II);Vaginal microbiome MetaCyc pathway (CATECHOL…	3:162267541	0	0	0	0	0	0	0	LPP:0.04647887323943661|BCL6:0.03319919517102615|RTP2:0.026559356136820922|SST:0.01991951710261569|	-	0	-	-
IgAD_ATD	15	4	40057564	40557564	rs13136820	4	40307564	rs13136820	3.45e-10	4	rs6832151;rs11736377;rs9683415;rs7691190;	T	C	-3.73422	-6.15306	--	4:40307564:C:T	AC195454.1	10937	intergenic	3.997	4	2	15	0	1	1	Vitiligo;S-7-hydroxywarfarin to S-warfarin ratio;Red blood cell count;Multiple sclerosis;Medication use (thyroid preparations);Lymphocyte count;Hypothyroidism;Hemoglobin concentration;Hematocrit;Graves' disease;Autoimmune traits;Autoimmune thyroid disease;	4:162297853	0	RHOH:9.44284|	0	0	N4BP2:7.95877|	0	0	RHOH:0.15935613682092553|N4BP2:0.08631790744466801|CHRNA9:0.05975855130784708|RBM47:0.01991951710261569|PDS5A:0.01991951710261569|NSUN7:0.0066398390342052305|	CHRNA9:0.6198897361755371|RHOH:0.18034934997558594|RBM47:0.03478438779711723|N4BP2:0.030544284731149673|NSUN7:0.013641364872455597|PDS5A:0.007787562441080809|	N4BP2:1|	-	-
IgAD_VIT		4	40057564	40557564	rs13136820	4	40307564	rs13136820	3.17e-11	9	rs6832151;rs11736377;rs9683415;rs7668687;rs13129369;rs4618346;rs12499947;rs7691190;rs4379091;	T	C	-3.73422	-6.72801	--	4:40307564:C:T	AC195454.1	10937	intergenic	3.997	4	2	15	0	1	1	Vitiligo;S-7-hydroxywarfarin to S-warfarin ratio;Red blood cell count;Multiple sclerosis;Medication use (thyroid preparations);Lymphocyte count;Hypothyroidism;Hemoglobin concentration;Hematocrit;Graves' disease;Autoimmune traits;Autoimmune thyroid disease;	4:162297853	0	RHOH:9.44284|	0	0	N4BP2:7.95877|	0	0	RHOH:0.15935613682092553|N4BP2:0.08631790744466801|CHRNA9:0.05975855130784708|RBM47:0.01991951710261569|PDS5A:0.01991951710261569|NSUN7:0.0066398390342052305|	CHRNA9:0.6198897361755371|RHOH:0.18034934997558594|RBM47:0.03478438779711723|N4BP2:0.030544284731149673|NSUN7:0.013641364872455597|PDS5A:0.007787562441080809|	N4BP2:1|	-	-
IgAD_T1D	16	4	122653090	123841414	rs11098653	4	122903090	rs11098653	1.77e-08	28	rs10003697;rs17643719;rs59746813;rs6817950;rs17694759;rs12649045;rs13130390;rs1918179;rs55808031;rs9784412;rs2141084;rs9995225;rs4833795;rs9995034;rs4833243;rs9992493;rs9307500;rs9307499;rs10022380;rs2390274;rs57537857;rs6827349;rs4502701;rs62321882;rs45593433;rs10018182;rs4833242;rs12650589;	T	C	4.94407	3.75405	++	4:122903090:C:T	TRPC3	30180	intergenic	3.06	7	14	15	0	1	0	Emphysema imaging phenotypes;Core binding factor acute myeloid leukemia;	4:162445184	0	0	0	0	KIAA1109:9.19478|TRPC3:12.3295|EXOSC9:10.6918|	0	0	TRPC3:0.11287726358148893|EXOSC9:0.09295774647887323|KIAA1109:0.086317907444668|BBS7:0.053118712273641844|CCNA2:0.04647887323943661|SMIM43:0.03983903420523138|ANXA5:0.026559356136820922|ADAD1:0.013279678068410461|IL2:0.0066398390342052305|	-	ANXA5:1|	-	-
IgAD_T1D		4	122653090	123841414	rs45494995	4	123215456	rs45494995	3.73e-08	45	rs7687313;rs7686651;rs4833811;rs7687080;rs79830901;rs7656549;rs7656525;rs4833813;rs7689750;rs6534340;rs4576025;rs7692155;rs7687515;rs11938218;rs12508346;rs72671010;rs72671023;rs58471266;rs72671003;rs17005931;rs12504008;rs1398555;rs12508721;rs12512701;rs2055979;rs6534355;rs4492018;rs45491791;rs1512970;rs4337746;rs12510117;rs72669195;rs28853714;rs28432190;rs72669189;rs12502048;rs11938330;rs1512971;…	G	A	-3.4689	-5.11545	++	4:123215456:A:G	KIAA1109	0	intronic	1.795	7	4	4	1	1	0	Venous thromboembolism in pregnancy;Type 1 diabetes;Progressive supranuclear palsy;Lymphocyte count;Alopecia areata;	4:181174750	0	0	0	0	TRPC3:12.6334|	0	0	TRPC3:0.07303822937625754|KIAA1109:0.06659959758551307|ADAD1:0.053118712273641844|IL2:0.04647887323943661|IL21:0.01991951710261569|BBS7:0.013279678068410461|CCNA2:0.0066398390342052305|BBS12:0.0066398390342052305|	-	0	-	-
IgAD_T1D		4	122653090	123841414	rs148505069;rs72669165;rs59867199	4	123417564	rs148505069	1.37e-14	169	rs72669172;rs72669170;rs11729811;rs4833835;rs72669169;rs72669165;rs72669161;rs4438772;rs4833832;rs79855058;rs62322747;rs45463791;rs59867199;rs45610037;rs1989195;rs45454992;rs45524535;rs150671681;rs11098659;rs56267605;rs7690352;rs72669140;rs17005786;rs72669139;rs35914000;rs4833826;rs17454584;rs6814233;rs716501;rs936607;rs6854230;rs67916050;rs7675731;rs56313700;rs11727369;rs1127348;rs57048617;rs769…	G	A	4.59813	7.40617	--	4:123417564:A:G	IL2	39683	intergenic	2.73	6	14	15	0	1	0	Ulcerative colitis;Type 1 diabetes;Self-reported allergy;Selective IgA deficiency;Respiratory diseases;Mean platelet volume;Itch intensity from mosquito bite;IgE grass sensitization;Highest math class taken (MTAG);Hay fever and/or eczema;Eosinophil percentage of white cells;Eosinophil counts;Educational attainment (years of education);Educational attainment (MTAG);Educational attainment;Eczema;Ch…	4:190394308	0	KIAA1109:5.03854|	0	0	KIAA1109:10.5413|	0	0	KIAA1109:0.09315895372233399|IL2:0.05975855130784708|ADAD1:0.053118712273641844|IL21:0.04647887323943661|BBS12:0.03319919517102615|FGF2:0.01991951710261569|NUDT6:0.0066398390342052305|SPATA5:0.0066398390342052305|	-	0	-	-
IgAD_IBD		4	122653090	123841414	rs148505069;rs72669165;rs59867199	4	123460115	rs72669165	1.99e-13	81	rs2221903;rs4833837;rs925549;rs9992580;rs7676741;rs7676523;rs1398554;rs72669154;rs6814458;rs72669153;rs11930030;rs4438772;rs6829845;rs148505069;rs45610037;rs45454992;rs11098659;rs45599938;rs58939053;rs2069763;rs4145717;rs151275015;rs56313700;rs11727369;rs1127348;rs45528737;rs7699742;rs7693745;rs28854492;rs62324212;rs4833839;rs6848834;rs2175678;rs11098666;rs1398553;rs17389644;rs6836189;rs72669177;…	C	T	4.84377	6.66404	--	4:123460115:C:T	IL21	73667	intergenic	0.878	7	5	15	0	1	0	-	4:190683265	0	0	0	0	TRPC3:5.75407|KIAA1109:31.2993|	0	0	KIAA1109:0.1464788732394366|IL2:0.07967806841046277|IL21:0.053118712273641844|ADAD1:0.04647887323943661|BBS12:0.03983903420523138|FGF2:0.026559356136820922|NUDT6:0.013279678068410461|SPATA5:0.013279678068410461|TRPC3:0.013279678068410461|	-	KIAA1109:1|	-	-
IgAD_ATD		4	122653090	123841414	rs6816311;rs4833833	4	123385164	rs6816311	4.6e-09	52	rs907715;rs9996350;rs10026154;rs2175679;rs7696237;rs13103766;rs6835457;rs11724582;rs6835745;rs1479924;rs1996077;rs35077420;rs12642902;rs2069776;rs11575812;rs10027390;rs13145929;rs7684187;rs13122023;rs1121242;rs13151966;rs13137682;rs13114649;rs13124788;rs7677139;rs11731632;rs66570627;rs59294813;rs7657746;rs1512973;rs6819371;rs13144509;rs6833591;rs4572894;rs13143866;rs4833833;rs13122213;rs6814718;r…	T	C	3.95349	5.08898	++	4:123385164:C:T	IL2	7283	intergenic	1.229	7	9	15	1	1	0	Ulcerative colitis;Systemic lupus erythematosus;Serum total protein level;Rheumatoid arthritis (rheumatoid factor and/or anti-cyclic citrullinated peptide seropositive);Rheumatoid arthritis;Primary sclerosing cholangitis;Post bronchodilator FEV1;Medication use (thyroid preparations);Juvenile idiopathic arthritis (oligoarticular or rheumatoid factor-negative polyarticular);Inflammatory skin diseas…	4:190667313	0	0	0	0	KIAA1109:6.27274|	0	0	IL2:0.0663983903420523|ADAD1:0.053118712273641844|IL21:0.04647887323943661|KIAA1109:0.03983903420523138|BBS12:0.03319919517102615|FGF2:0.01991951710261569|NUDT6:0.0066398390342052305|SPATA5:0.0066398390342052305|	-	0	-	-
IgAD_ATD		4	122653090	123841414	rs13115901	4	123591414	rs13115901	1.03e-08	11	rs12645147;rs11731425;rs11721914;rs9990804;rs13117125;rs7690409;rs427081;rs416556;rs376131;rs13101575;rs309401;	A	G	-4.69593	-4.09619	--	4:123591414:A:G	IL21-AS1	0	ncRNA_intronic	0.097	5	5	15	1	1	1	Waist-hip ratio;Perceived unattractiveness to mosquitoes;Itch intensity from mosquito bite adjusted by bite size;Fibroblast growth factor 2 levels;Alzheimer's disease in APOE e4- carriers;	4:190838605	0	0	0	0	BBS12:55.1384|FGF2:21.9752|	0	0	FGF2:0.1659959758551308|BBS12:0.1659959758551308|IL21:0.05975855130784708|ADAD1:0.04647887323943661|IL2:0.03983903420523138|NUDT6:0.03319919517102615|SPATA5:0.03319919517102615|	-	0	-	-
IgAD_CD		4	122653090	123841414	rs148505069;rs72669165;rs59867199	4	123452231	rs59867199	2.25e-08	28	rs4145717;rs62322747;rs925549;rs7699742;rs72669154;rs9992580;rs7693745;rs72669153;rs7676741;rs45610037;rs1398554;rs45454992;rs6814458;rs2069763;rs6829845;rs2069772;rs3136534;rs35914000;rs716501;rs55896948;rs11098666;rs1398553;rs12499753;rs17389644;rs2221903;rs17388568;rs72669177;rs4833837;	T	C	4.76894	5.62352	++	4:123452231:C:T	IL2	74350	intergenic	2.35	5	7	15	0	1	0	-	4:191024856	0	0	0	0	TRPC3:5.80385|KIAA1109:30.9745|	0	0	KIAA1109:0.1464788732394366|IL2:0.05975855130784708|IL21:0.053118712273641844|ADAD1:0.04647887323943661|BBS12:0.03983903420523138|FGF2:0.026559356136820922|NUDT6:0.013279678068410461|SPATA5:0.013279678068410461|TRPC3:0.013279678068410461|	-	KIAA1109:1|	-	-
IgAD_CD		4	122653090	123841414	rs6816311;rs4833833	4	123462620	rs4833833	6.05e-09	8	rs1996077;rs12642902;rs1512973;rs6819371;rs6833591;rs13143866;rs2175679;rs6835457;	G	T	3.26881	8.8596	--	4:123462620:G:T	IL21	71162	intergenic	7.008	7	2	15	0	1	0	-	4:191058300	0	0	0	0	KIAA1109:8.5589|	0	0	IL2:0.07967806841046277|IL21:0.053118712273641844|KIAA1109:0.053118712273641844|ADAD1:0.04647887323943661|BBS12:0.03983903420523138|FGF2:0.026559356136820922|NUDT6:0.013279678068410461|SPATA5:0.013279678068410461|	-	0	-	-
IgAD_MS	17	5	40181949	40681949	rs4957291	5	40431949	rs4957291	4.25e-08	35	rs12519453;rs1545334;rs61422440;rs12153402;rs348594;rs6896969;rs60960096;rs4329064;rs348595;rs4957288;rs10059585;rs10941508;rs1992661;rs9292778;rs6451507;rs7711427;rs10043846;rs11955354;rs6888952;rs6878370;rs12515722;rs6883964;rs4957130;rs6880778;rs7709690;rs1992662;rs6861824;rs10065527;rs10512734;rs1445001;rs13358164;rs56284872;rs1373692;rs4957297;rs6871834;	A	G	4.99228	-4.73138	+-	5:40431949:A:G	AC108105.1	111431	intergenic	1.126	4	5	15	0	1	1	Ulcerative colitis;Self-reported allergy;Selective IgA deficiency;Pneumonia;Pediatric autoimmune diseases;Multiple sclerosis;Inflammatory bowel disease;Hemoglobin;Hematocrit;Hay fever and/or eczema;Eczema;Crohn's disease vs ulcerative colitis (ordinary least squares (OLS));Crohn's disease vs rheumatoid arthritis (ordinary least squares (OLS));Crohn's disease;Chronic inflammatory diseases (ankylos…	5:201270458	0	PTGER4:9.66549|	0	0	PTGER4:52.0806|TTC33:17.5035|	0	0	PTGER4:0.1925553319919517|TTC33:0.10623742454728369|PRKAA1:0.01991951710261569|RPL37:0.013279678068410461|CARD6:0.013279678068410461|	-	0	-	-
IgAD_ATD	18	6	158079	659119	rs1050976;rs9391997	6	408079	rs1050976	1.63e-12	37	rs2671427;rs9378373;rs6925797;rs9392525;rs7773997;rs9378807;rs9405666;rs4263621;rs7773324;rs9378805;rs12526822;rs4256472;rs9392504;rs12528146;rs9328192;rs872071;rs9405665;rs7454545;rs2316515;rs6916402;rs1050979;rs9391997;rs7768807;rs1131442;rs2048698;rs3778607;rs9405661;rs6932522;rs77612934;rs6935510;rs9502061;rs1567900;rs72833971;rs2797304;rs2063736;rs1567901;rs55683615;	T	C	3.79306	7.62188	++	6:408079:C:T	IRF4	0	UTR3	3.508	4	3	14	1	1	1	White blood cell count;Type 1 diabetes;Rheumatoid arthritis (rheumatoid factor and/or anti-cyclic citrullinated peptide seropositive);Rheumatoid arthritis;Nasal polyps;Multiple myeloma;Monocyte percentage of white cells;Medication use (thyroid preparations);Male-pattern baldness;Lymphocytic leukemia;Lymphocyte count;Lung adenocarcinoma;Limited cutaneous systemic scleroderma;Inflammatory bowel dis…	6:218256940	0	IRF4:6.53785|	0	0	0	0	0	DUSP22:0.11287726358148893|IRF4:0.093158953722334|FOXF2:0.04647887323943661|HUS1B:0.03319919517102615|EXOC2:0.026559356136820922|	IRF4:0.7111214995384216|DUSP22:0.018703613430261612|EXOC2:0.0116763636469841|HUS1B:0.011613195762038231|	IRF4:1|	-	-
IgAD_T1D		6	158079	659119	rs1050976;rs9391997	6	409119	rs9391997	1.78e-12	36	rs2671427;rs9378373;rs1567901;rs55683615;rs7773997;rs9378807;rs6925797;rs9392525;rs7773324;rs9378805;rs9405666;rs4263621;rs9392504;rs12528146;rs4256472;rs872071;rs9405665;rs9328192;rs2316515;rs6916402;rs1050979;rs7768807;rs1050976;rs1131442;rs7454545;rs3778607;rs9405661;rs2048698;rs6935510;rs9502061;rs6932522;rs77612934;rs2797304;rs2063736;rs1567900;rs72833971;	G	A	3.82665	7.4948	--	6:409119:A:G	IRF4	0	UTR3	2.918	2b	2	14	1	0	1	-	6:49317572	0	IRF4:6.26088|	0	0	0	0	0	DUSP22:0.11287726358148893|IRF4:0.093158953722334|FOXF2:0.04647887323943661|HUS1B:0.03319919517102615|EXOC2:0.026559356136820922|	-	IRF4:1|	-	-
IgAD_T1D	19	6	90621587	91149604	rs62408206	6	90871587	rs62408206	1.32e-08	44	rs56353819;rs1321859;rs55885254;rs6925032;rs56106243;rs1504215;rs1847472;rs2325292;rs2089126;rs1604830;rs55881869;rs1604831;rs11752685;rs62408227;rs905670;rs10806423;rs10455168;rs17711850;rs1010474;rs1010473;rs62408205;rs12199079;rs2325259;rs12212737;rs2325291;rs6899623;rs6454805;rs943689;rs969577;rs45553631;rs55771973;rs62408225;rs62408236;rs62408224;rs62408235;rs17513531;rs62408233;rs2875584;rs…	A	G	2.21822	8.51265	++	6:90871587:A:G	BACH2	0	intronic	0.369	7	5	15	1	1	0	White blood cell count;Vitiligo;Type 1 diabetes;Thyroid peroxidase autoantibody levels in type 1 diabetes;Thyroid peroxidase antibody positivity;Systemic lupus erythematosus;Sum eosinophil basophil counts;Squamous cell carcinoma;Skin cancer;Serum total protein level;Schizophrenia;S-7-hydroxywarfarin to S-warfarin ratio;Rheumatoid arthritis (rheumatoid factor and/or anti-cyclic citrullinated pepti…	6:188018128	0	0	0	0	BACH2:40.2806|	0	0	BACH2:0.23259557344064385|GJA10:0.03319919517102615|CASP8AP2:0.01991951710261569|MDN1:0.01991951710261569|MAP3K7:0.0066398390342052305|	-	0	-	TMEM70;CCL22;
IgAD_T1D		6	90621587	91149604	rs76705145	6	90899604	rs76705145	3.69e-09	16	rs78331026;rs12529935;rs75194544;rs16882645;rs139060642;rs12525752;rs11967697;rs77466181;rs4706359;rs34460816;rs75357633;rs76103427;rs78903454;rs78691404;rs75551848;rs2501718;	G	A	-3.50471	-5.78596	++	6:90899604:A:G	BACH2	0	intronic	0.679	5	5	15	1	0	0	Systemic lupus erythematosus;Cognitive empathy;	6:188077869	0	0	0	0	0	0	0	BACH2:0.12635814889336014|GJA10:0.026559356136820922|CASP8AP2:0.01991951710261569|MDN1:0.01991951710261569|MAP3K7:0.013279678068410461|	-	BACH2:1|	-	-
IgAD_ATD		6	90621587	91149604	rs76705145	6	90899604	rs76705145	9.9e-09	19	rs139060642;rs11967697;rs77688913;rs77466181;rs9444742;rs4706359;rs34460816;rs75357633;rs76103427;rs78903454;rs78691404;rs75551848;rs2501718;rs78331026;rs12529935;rs2501726;rs16882645;rs75194544;rs12525752;	G	A	-3.50471	-5.4999	++	6:90899604:A:G	BACH2	0	intronic	0.679	5	5	15	1	0	0	Systemic lupus erythematosus;Cognitive empathy;	6:188077869	0	0	0	0	0	0	0	BACH2:0.12635814889336014|GJA10:0.026559356136820922|CASP8AP2:0.01991951710261569|MDN1:0.01991951710261569|MAP3K7:0.013279678068410461|	-	BACH2:1|	-	-
IgAD_T1D	20	6	111826512	112326512	rs9400496	6	112076512	rs9400496	1.99e-08	39	rs9398281;rs9398279;rs11153316;rs12173280;rs6568702;rs17072864;rs79875764;rs9487713;rs17808764;rs697642;rs17072845;rs17072844;rs17072841;rs706882;rs706879;rs706876;rs2301465;rs706875;rs706872;rs62413727;rs12055398;rs17072912;rs9400506;rs73544123;rs11964650;rs80242030;rs706911;rs6908503;rs706910;rs9384804;rs706908;rs9374287;rs706901;rs706891;rs143914722;rs706889;rs706886;rs706885;rs9400494;	A	C	-4.28323	-4.30366	--	6:112076512:A:C	FYN	0	intronic	0.619	6	1	5	1	1	1	Skin pigmentation;Schizophrenia;Parkinson's disease;Male-pattern baldness;Educational attainment;Balding type 1;Anger;	6:40305547	0	LINC02527:5.8747|FYN:4.84937|	0	0	RP1-97J1.2:23.8658|FYN:21.6631|	0	0	FYN:0.19939637826961767|TRAF3IP2:0.04647887323943661|LAMA4:0.04024144869215292|REV3L:0.03319919517102615|CCN6:0.026559356136820922|FAM229B:0.01991951710261569|TUBE1:0.01991951710261569|	-	0	-	-
IgAD_VIT	21	6	135442847	136382496	rs9385726;rs2179781;rs2614287	6	135692847	rs2614287	1.86e-08	120	rs7765113;rs6924066;rs2327648;rs2327647;rs2327646;rs4394233;rs9494290;rs12203875;rs2103729;rs9402715;rs9483853;rs9389295;rs9402721;rs4895451;rs12214269;rs9647635;rs9385726;rs11154801;rs58761508;rs2757635;rs7750586;rs2757649;rs13197384;rs2179781;rs2614265;rs2614264;rs3827780;rs2614257;rs7773987;rs2746429;rs10872430;rs2746426;rs2746433;rs2746425;rs2614255;rs2327613;rs2614275;rs9321502;rs2614277;rs2…	T	G	-5.71956	-3.19055	--	6:135692847:G:T	AHI1	0	intronic	2.429	6	5	15	1	1	1	-	6:121981935	AHI1:8.61798|RP3-388E23.2:5.89523|	AHI1:8.4356|LINC00271:6.55292|	0	0	AHI1:309.485|	0	0	AHI1:0.25975855130784703|MYB:0.03983903420523138|HBS1L:0.03319919517102615|ALDH8A1:0.013279678068410461|	-	0	-	-
IgAD_MS		6	135442847	136382496	rs9385726;rs2179781;rs2614287	6	135719500	rs2179781	1.38e-10	4	rs12203875;rs9402715;rs11154801;rs6934889;	A	C	-6.12996	-5.24771	--	6:135719500:A:C	AHI1	0	intronic	5.326	7	5	5	1	1	1	-	6:122211337	0	AHI1:8.50467|LINC00271:6.5959|	0	0	AHI1:309.485|	0	0	AHI1:0.28651911468812874|MYB:0.04647887323943661|HBS1L:0.026559356136820922|PDE7B:0.0066398390342052305|ALDH8A1:0.0066398390342052305|	-	0	-	-
IgAD_T1D		6	135442847	136382496	rs9385726;rs2179781;rs2614287	6	135719500	rs2179781	3.28e-11	147	rs6924066;rs2327648;rs2327647;rs2327646;rs4394233;rs9494290;rs2103729;rs12203875;rs9483853;rs9402715;rs9402721;rs9389295;rs9376110;rs4895451;rs12214269;rs9647635;rs9385726;rs11154801;rs58761508;rs2757635;rs7750586;rs2757649;rs13197384;rs2614265;rs2614264;rs3827780;rs7773987;rs2614257;rs10872430;rs2746429;rs2746433;rs2746426;rs2746432;rs2746425;rs2614255;rs2327613;rs2614275;rs9321502;rs2614277;rs2…	A	C	-6.12996	-4.1545	--	6:135719500:A:C	AHI1	0	intronic	5.326	7	5	5	1	1	1	-	6:122211337	0	AHI1:8.50467|LINC00271:6.5959|	0	0	AHI1:309.485|	0	0	AHI1:0.28651911468812874|MYB:0.04647887323943661|HBS1L:0.026559356136820922|PDE7B:0.0066398390342052305|ALDH8A1:0.0066398390342052305|	-	0	-	-
IgAD_ATD		6	135442847	136382496	rs9385726;rs2179781;rs2614287	6	135836962	rs9385726	9.27e-14	249	rs2327648;rs2327647;rs2327646;rs4394233;rs9494290;rs2103729;rs9483853;rs9402715;rs9402721;rs9389295;rs9376110;rs4895451;rs9483852;rs12214269;rs9647635;rs10872445;rs58761508;rs9389324;rs7750586;rs9389323;rs2757649;rs13197384;rs2093330;rs2179781;rs9402706;rs4896175;rs2614265;rs9373131;rs4896174;rs2614264;rs4896173;rs3827780;rs7748386;rs6570031;rs7773987;rs1033755;rs4896172;rs10872430;rs9376141;rs69…	C	T	-5.1733	-6.20413	++	6:135836962:C:T	LINC00271	0	ncRNA_intronic	9.203	7	5	15	1	1	1	White blood cell count;Systemic lupus erythematosus;Selective IgA deficiency;Respiratory diseases;Red cell distribution width;Red blood cell count;Platelet-to-lymphocyte ratio;Platelet distribution width;Nodular sclerosis Hodgkin lymphoma;Neutrophil count;Myeloid white cell count;Multiple sclerosis;Monocyte count;Mean corpuscular hemoglobin;Lung function (FVC);Hypothyroidism;Hodgkin's lymphoma;Ha…	6:122219899	RP3-388E23.2:9.01577|LINC00271:5.48166|AHI1:20.1056|	AHI1:78.2227|LINC00271:6.36163|	0	0	AHI1:309.485|	0	0	AHI1:0.29979879275653926|MYB:0.01991951710261569|PDE7B:0.01991951710261569|HBS1L:0.013279678068410461|	-	AHI1:1|	-	-
IgAD_ATD		6	135442847	136382496	rs7742626	6	136132496	rs7742626	5.91e-09	53	rs7760254;rs2027516;rs927330;rs7765436;rs9402757;rs7756915;rs6925090;rs4895457;rs9494390;rs2104133;rs9494389;rs7754830;rs9399167;rs6935371;rs9494384;rs6906845;rs6906211;rs9483879;rs9389329;rs9376148;rs9385738;rs73549085;rs9399164;rs6909996;rs6570030;rs7756751;rs6933668;rs9385737;rs2327654;rs11154825;rs7753634;rs7759326;rs9321532;rs6570043;rs4896181;rs947583;rs4896179;rs9389330;rs7764412;rs981580;…	C	T	3.08159	6.43933	--	6:136132496:C:T	RP11-394G3.2	2891	intergenic	19.09	6	5	15	1	1	0	Systemic lupus erythematosus;Phosphorus levels;Medication use (thyroid preparations);Insomnia;Hypothyroidism;Heel bone mineral density;Estimated glomerular filtration rate (creatinine);C-reactive protein levels;Autoimmune thyroid disease;	6:122294301	AHI1:4.00738|	AHI1:9.89427|	0	0	AHI1:309.485|	0	0	AHI1:0.15935613682092553|PDE7B:0.05975855130784708|MTFR2:0.0066398390342052305|	-	PDE7B:1|	-	-
IgAD_RA	22	6	137888945	138472588	rs4548024;rs55771473;rs17780429;rs112906219	6	138160784	rs55771473	1.45e-09	12	rs112920346;rs7746779;rs72980748;rs72980776;rs72980770;rs17780429;rs112906219;rs72980761;rs4548024;rs56078247;rs55847703;rs17779870;	A	G	-5.55761	-3.8589	--	6:138160784:A:G	RP11-356I2.4	0	ncRNA_intronic	6.705	6	5	15	1	0	1	-	6:122496409	0	0	0	0	RP11-356I2.2:46.5996|	0	0	TNFAIP3:0.05975855130784708|PERP:0.03319919517102615|ARFGEF3:0.026559356136820922|OLIG3:0.01991951710261569|PBOV1:0.013279678068410461|	-	0	-	-
IgAD_ATD		6	137888945	138472588	rs4548024;rs55771473;rs17780429;rs112906219	6	138160784	rs55771473	1.02e-10	17	rs7746779;rs72980776;rs72980748;rs72980770;rs77754347;rs17780429;rs112906219;rs72980761;rs4548024;rs6918329;rs56078247;rs11964456;rs55847703;rs9494879;rs17779870;rs112920346;rs67297943;	A	G	-5.55761	-4.37759	--	6:138160784:A:G	RP11-356I2.4	0	ncRNA_intronic	6.705	6	5	15	1	0	1	-	6:122496409	0	0	0	0	RP11-356I2.2:46.5996|	0	0	TNFAIP3:0.05975855130784708|PERP:0.03319919517102615|ARFGEF3:0.026559356136820922|OLIG3:0.01991951710261569|PBOV1:0.013279678068410461|	-	0	-	-
IgAD_T1D		6	137888945	138472588	rs4548024;rs55771473;rs17780429;rs112906219	6	138165744	rs4548024	6.68e-14	19	rs7746779;rs17780429;rs72980748;rs112906219;rs657597;rs661561;rs17780048;rs72980761;rs6918329;rs56078247;rs55771473;rs11964456;rs55847703;rs9494879;rs67297943;rs17779870;rs72980776;rs112920346;rs72980770;	C	T	-5.63634	-5.73158	++	6:138165744:C:T	RP11-356I2.4	0	ncRNA_intronic	2.085	5	5	15	1	0	1	White blood cell count;Psoriasis vulgaris;Psoriasis or type 2 diabetes (trans-disease meta-analysis)(opposite effect);Psoriasis;Primary sclerosing cholangitis;Neutrophil count;Neuropathic pain;Multiple sclerosis;Inflammatory skin disease;Cutaneous psoriasis;C-reactive protein levels;Cardiac Troponin-T levels;	6:122531076	0	AL357060.2:4.52024|	0	0	RP11-356I2.2:6.824|	0	0	TNFAIP3:0.0663983903420523|IFNGR1:0.04647887323943661|PERP:0.03319919517102615|ARFGEF3:0.026559356136820922|OLIG3:0.01991951710261569|PBOV1:0.01991951710261569|	TNFAIP3:0.3792499899864197|OLIG3:0.02249288745224476|PERP:0.021214766427874565|ARFGEF3:0.015657952055335045|PBOV1:0.013490036129951477|	0	-	-
IgAD_SLE		6	137888945	138472588	rs4548024;rs55771473;rs17780429;rs112906219	6	138212862	rs112906219	4.52e-10	15	rs7746779;rs72980748;rs72980770;rs657597;rs17780429;rs72980761;rs4548024;rs6918329;rs56078247;rs55771473;rs11964456;rs55847703;rs9494879;rs17779870;rs112920346;	T	C	-5.55282	-4.01834	--	6:138212862:C:T	TNFAIP3	8412	intergenic	1.718	7	5	15	1	0	1	-	6:122538960	0	0	0	0	RP11-356I2.2:44.7559|	0	0	TNFAIP3:0.0663983903420523|PERP:0.03983903420523138|ARFGEF3:0.03319919517102615|PBOV1:0.01991951710261569|OLIG3:0.013279678068410461|	-	0	-	-
IgAD_MS		6	137888945	138472588	rs4548024;rs55771473;rs17780429;rs112906219	6	138222588	rs17780429	3.14e-08	2	rs72980776;rs7746779;	A	G	-5.4229	-4.43823	--	6:138222588:A:G	TNFAIP3	18138	intergenic	0.147	4	5	15	0	0	1	-	6:122541465	0	0	0	0	RP11-356I2.2:44.8202|	0	0	TNFAIP3:0.05975855130784708|PERP:0.03983903420523138|ARFGEF3:0.03319919517102615|PBOV1:0.026559356136820922|OLIG3:0.013279678068410461|	-	0	-	-
IgAD_PV		6	137888945	138472588	rs4548024;rs55771473;rs17780429;rs112906219	6	138222588	rs17780429	7.3e-09	5	rs17779870;rs7746779;rs657597;rs72980776;rs67543742;	A	G	-5.4229	4.33273	-+	6:138222588:A:G	TNFAIP3	18138	intergenic	0.147	4	5	15	0	0	1	-	6:122541465	0	0	0	0	RP11-356I2.2:44.8202|	0	0	TNFAIP3:0.05975855130784708|PERP:0.03983903420523138|ARFGEF3:0.03319919517102615|PBOV1:0.026559356136820922|OLIG3:0.013279678068410461|	-	0	-	-
IgAD_ATD	23	7	25885404	26385404	rs35257100	7	26135404	rs35257100	3.5e-10	29	rs916963;rs11973455;rs2107348;rs35006008;rs28735630;rs2057763;rs10951124;rs11972321;rs2158361;rs11979000;rs2158362;rs11971530;rs13238003;rs35932509;rs13238252;rs35306216;rs35715395;rs13246121;rs6957912;rs7799042;rs12113797;rs34386140;rs12700705;rs3814095;rs59440718;rs12700701;rs62446330;rs11973430;rs35428152;	T	C	-4.30886	-5.32855	--	7:26135404:C:T	AC004520.1	35345	intergenic	0.137	7	5	15	0	1	1	Vaginal microbiome MetaCyc pathway (PWY-7371|1,4-dihydroxy-6-naphthoate biosynthesis II);OTU99_62 (Ruminococcaceae) prevalence;OTU97_56 (Ruminococcaceae) prevalence;Monocyte percentage of white cells;Lymphocyte count;Interleukin-18 levels;Gestational age at birth in premature rupture of membrane-initiated deliveries (child effect);	7:40431847	0	NFE2L3:9.786|CBX3:8.25047|AC004520.1:6.90136|SNX10:5.4056|	0	0	CBX3:55.9171|NFE2L3:309.485|	0	0	HNRNPA2B1:0.11951710261569416|CBX3:0.11951710261569416|NFE2L3:0.11287726358148893|SNX10:0.09295774647887323|	-	NFE2L3:1|	-	-
IgAD_ATD	24	8	11134556	12040815	rs71518547	8	11790815	rs71518547	1.93e-08	228	rs13252853;rs10216693;rs11250176;rs11250175;rs10087494;rs7816182;rs7833685;rs13260636;rs7815595;rs13260570;rs7815572;rs71518548;rs7833079;rs71518546;rs62493617;rs77601743;rs80269926;rs60027424;rs74748137;rs60495759;rs35251245;rs59423463;rs9692631;rs58325983;rs58049869;rs62493601;rs79978591;rs34012738;rs77556863;rs35890869;rs75891118;rs12719915;rs78799098;rs12719914;rs59191504;rs59897075;rs9886639…	C	A	-3.29825	-5.62087	++	8:11790815:A:C	OR7E161P	3742	intergenic	1.487	6	5	15	0	1	0	-	8:132341354	0	0	0	0	XKR6:6.86037|FAM167A:45.3198|BLK:41.4973|MTMR9:14.5323|FDFT1:127.594|NEIL2:10.6134|	0	0	BLK:0.21348088531187118|FAM167A:0.21348088531187118|FDFT1:0.1659959758551308|CTSB:0.11287726358148893|NEIL2:0.1128772635814889|DEFB134:0.09959758551307847|SLC35G5:0.0663983903420523|MTMR9:0.0663983903420523|DEFB136:0.05975855130784708|DEFB135:0.05975855130784708|XKR6:0.053118712273641844|FAM86B1:0.04647887323943661|ZNF705D:0.04647887323943661|DEFB130B:0.04647887323943661|FAM86B2:0.039839034205231…	-	0	-	-
IgAD_ATD	25	8	119701900	120284387	rs10091277;rs1032129;rs13254554	8	119951900	rs1032129	8.46e-09	38	rs35617243;rs6987559;rs4618726;rs4403440;rs13340559;rs12679857;rs4416847;rs2326193;rs17757600;rs1982763;rs7824837;rs1586274;rs6469787;rs6469792;rs4335155;rs6469786;rs4567065;rs4424296;rs7834745;rs1485308;rs138038919;rs10112995;rs11781704;rs144044117;rs59694067;rs2450086;rs72680375;rs4563920;rs7010043;rs12056346;rs6987473;rs4876876;rs13260214;rs10086835;rs72680366;rs1485296;rs13254554;rs10091277;	C	A	-3.3625	-5.78387	++	8:119951900:A:C	TNFRSF11B	0	intronic	5.371	5	4	15	1	1	0	-	8:408079	0	TNFRSF11B:21.5897|	0	0	SAMD12:8.22819|	0	0	TNFRSF11B:0.08651911468812877|COLEC10:0.08631790744466801|SAMD12:0.0663983903420523|MAL2:0.03319919517102615|	-	0	-	-
IgAD_T1D		8	119701900	120284387	rs10091277;rs1032129;rs13254554	8	120034387	rs10091277	1.24e-10	144	rs4422806;rs4360322;rs1905778;rs4327884;rs4424291;rs4397431;rs6469798;rs1905783;rs6469797;rs1905784;rs6469796;rs4335155;rs7013203;rs4424296;rs13264791;rs59694067;rs7010043;rs6992497;rs13260214;rs6987559;rs13254554;rs12679857;rs4618726;rs7014574;rs10505348;rs7006553;rs4242592;rs3134054;rs1564861;rs1982763;rs2073617;rs4319131;rs10955915;rs3102724;rs7010267;rs3134049;rs4876869;rs4355801;rs10101385;r…	G	A	-4.80978	-4.99025	++	8:120034387:A:G	COLEC10	0	intergenic	7.966	7	5	15	1	1	0	Whole brain restricted isotropic diffusion (multivariate analysis);Whole brain restricted directional diffusion (multivariate analysis);White matter microstructure (radial diusivities);Ultradistal forearm bone mineral density;Type 1 diabetes;Total body bone mineral density (age over 60);Total body bone mineral density (age 45-60);Total body bone mineral density;Serum sclerostin levels;Serum level…	8:411064	0	TNFRSF11B:9.22449|	0	0	SAMD12:14.8037|	0	0	COLEC10:0.18611670020120724|TNFRSF11B:0.12615694164989938|SAMD12:0.07967806841046277|MAL2:0.04647887323943661|CCN3:0.013279678068410461|	-	0	-	-
IgAD_IBD	26	8	128826509	129503544	rs7017073;rs72722767	8	129205103	rs72722767	1.81e-12	62	rs11989994;rs11777498;rs1902787;rs10956417;rs11776569;rs2893652;rs12550618;rs7836152;rs72722780;rs10106296;rs56152647;rs7017073;rs11783807;rs16902716;rs67397162;rs16902715;rs10808567;rs6999897;rs6999335;rs10956416;rs72722756;rs1902789;rs7006455;rs12676304;rs10956412;rs2648832;rs10505509;rs12680075;rs12676630;rs9792159;rs12542995;rs2178885;rs72722742;rs11785587;rs1499369;rs9792320;rs9792269;rs4733…	A	G	-6.5465	-4.54269	--	8:129205103:A:G	RN7SKP226	27646	intergenic	0.203	7	5	15	0	1	1	-	8:90189885	0	0	0	0	0	0	OSGIN2:0.062936|LINC00534:0.034356|DECR1:0.034194|MMP16:0.03285|SLC26A7:0.024383|RIPK2:0.021466|LOC101929709:0.021466|TMEM55A:0.020752|OTUD6B-AS1:0.020398|OTUD6B:0.020398|NBN:0.018873|C8orf88:0.018791|TMEM64:0.016604|	MYC:0.05975855130784708|	-	0	-	-
IgAD_IBD		8	128826509	129503544	rs2720665	8	129076509	rs2720665	7.3e-09	22	rs11775301;rs2608052;rs55947739;rs2608053;rs12547679;rs58467928;rs2648879;rs2648892;rs2648876;rs2720667;rs2608056;rs2720666;rs34642439;rs13248311;rs13250078;rs35916594;rs1499374;rs2608051;rs2720660;rs13255292;rs2648861;rs13254990;	T	C	-5.12757	-3.94437	--	8:129076509:C:T	PVT1	0	ncRNA_intronic	1.933	4	3	5	1	1	1	Vitamin D insufficiency;Reticulocyte count;Primary central nervous system lymphoma;Non-Hodgkin's lymphoma;Non-albumin protein levels;Multiple sclerosis;Mean spheric corpuscular volume;Mean corpuscular hemoglobin concentration;Malignant lymphoma;Hodgkin's lymphoma;Follicular lymphoma;Diffuse large B cell lymphoma;Bell's palsy;	8:90161868	0	0	0	0	0	0	0	MYC:0.01991951710261569|	-	MYC:0.655|TMEM75:0.345|	-	-
IgAD_T1D		8	128826509	129503544	rs2720665	8	129076509	rs2720665	1.22e-10	21	rs11775301;rs13254990;rs55947739;rs2608052;rs12547679;rs2608053;rs58467928;rs2648879;rs2720667;rs2648876;rs2720666;rs2608056;rs34642439;rs13248311;rs13250078;rs35916594;rs2648885;rs2720660;rs2608051;rs2648861;rs13255292;	T	C	-5.12757	-4.68424	--	8:129076509:C:T	PVT1	0	ncRNA_intronic	1.933	4	3	5	1	1	1	Vitamin D insufficiency;Reticulocyte count;Primary central nervous system lymphoma;Non-Hodgkin's lymphoma;Non-albumin protein levels;Multiple sclerosis;Mean spheric corpuscular volume;Mean corpuscular hemoglobin concentration;Malignant lymphoma;Hodgkin's lymphoma;Follicular lymphoma;Diffuse large B cell lymphoma;Bell's palsy;	8:90161868	0	0	0	0	0	0	0	MYC:0.01991951710261569|	-	MYC:0.655|TMEM75:0.345|	-	-
IgAD_MS		8	128826509	129503544	rs16902700	8	129198885	rs16902700	4.28e-08	18	rs4733839;rs4733845;rs759648;rs4733844;rs722644;rs7826413;rs7825733;rs6470607;rs16902685;rs4733598;rs7830477;rs13280365;rs13280095;rs7836518;rs11989574;rs11997042;rs13276381;rs12156002;	A	G	5.32698	4.43238	++	8:129198885:A:G	RN7SKP226	33864	intergenic	1.523	7	5	15	0	1	1	-	8:135398362	0	0	0	0	0	0	0	MYC:0.07967806841046278|	-	0	-	-
IgAD_ATD		8	128826509	129503544	rs7017073;rs72722767	8	129204262	rs7017073	1.24e-13	71	rs2893652;rs9792159;rs2178885;rs11785587;rs9792320;rs9792269;rs10808568;rs12550618;rs10492294;rs7836152;rs12542862;rs72722780;rs12541389;rs10106296;rs72722767;rs16902716;rs16902715;rs67397162;rs16902714;rs10808567;rs992241;rs6999897;rs10492292;rs6999335;rs10956416;rs72722756;rs1902789;rs12542202;rs11778142;rs7006455;rs759651;rs12676304;rs10956412;rs10505509;rs12680075;rs12676630;rs7829149;rs12542…	C	T	-5.29781	-5.99781	++	8:129204262:C:T	RN7SKP226	28487	intergenic	0.923	7	2	15	0	0	1	Red blood cell count;Primary biliary cirrhosis;Medication use (thyroid preparations);Lung adenocarcinoma;Hypothyroidism;Height;Breast cancer, ovarian cancer or prostate cancer (pleiotropy);Breast cancer;Birth weight;Autoimmune thyroid disease;Appendicular lean mass;	8:135515824	0	0	0	0	0	0	0	MYC:0.05975855130784708|	-	0	-	-
IgAD_ATD		8	128826509	129503544	rs11782729	8	129253544	rs11782729	4.98e-10	12	rs1468937;rs1468936;rs2392896;rs17205367;rs7835350;rs62527115;rs34980093;rs7825863;rs12680532;rs13260723;rs11781323;rs7833635;	C	T	-4.55191	-4.95861	++	8:129253544:C:T	RN7SKP226	20494	intergenic	1.276	5	5	15	0	0	1	Immunoglobulin A;Diffuse large B cell lymphoma;Chronic inflammatory diseases (ankylosing spondylitis, Crohn's disease, psoriasis, primary sclerosing cholangitis, ulcerative colitis) (pleiotropy);Celiac disease;	8:135811358	0	0	0	0	0	0	0	MYC:0.0066398390342052305|	-	0	-	-
IgAD_PBC		8	128826509	129503544	rs7017073;rs72722767	8	129205103	rs72722767	4.53e-12	59	rs10492294;rs12542862;rs2977037;rs12541389;rs7829149;rs17383047;rs16902734;rs992241;rs72722788;rs10492292;rs11997192;rs72722764;rs11989994;rs59183453;rs3802171;rs3802172;rs3802173;rs1016578;rs55929956;rs56152647;rs11778142;rs7006455;rs12546580;rs1499364;rs10956415;rs7002044;rs4733601;rs16893186;rs9792159;rs759647;rs2178885;rs1121946;rs2142199;rs11785587;rs9792320;rs9792269;rs1902787;rs4733851;rs1…	A	G	-6.5465	4.03717	-+	8:129205103:A:G	RN7SKP226	27646	intergenic	0.203	7	5	15	0	1	1	-	8:90189885	0	0	0	0	0	0	OSGIN2:0.062936|LINC00534:0.034356|DECR1:0.034194|MMP16:0.03285|SLC26A7:0.024383|RIPK2:0.021466|LOC101929709:0.021466|TMEM55A:0.020752|OTUD6B-AS1:0.020398|OTUD6B:0.020398|NBN:0.018873|C8orf88:0.018791|TMEM64:0.016604|	MYC:0.05975855130784708|	-	0	-	-
IgAD_PBC		8	128826509	129503544	rs6470610	8	129217738	rs6470610	9.73e-09	48	rs11995854;rs62527078;rs56202199;rs6995020;rs6996790;rs34409623;rs6989829;rs16902700;rs6470604;rs59602790;rs16902685;rs11997042;rs7016362;rs4733598;rs1995218;rs34746976;rs36099148;rs7830477;rs13280365;rs4733842;rs55886082;rs36111777;rs13255672;rs4733840;rs4733839;rs35924682;rs13249280;rs11984502;rs2019960;rs12156002;rs4733845;rs4733844;rs6987519;rs6987197;rs7826413;rs13280095;rs7825733;rs7836518;…	T	C	5.4976	-3.34245	+-	8:129217738:C:T	RN7SKP226	15011	intergenic	11.49	7	5	15	0	1	1	Systemic lupus erythematosus;Obesity-related traits;Multiple sclerosis;Hodgkin's lymphoma;	8:111755309	0	0	0	0	0	0	0	MYC:0.07303822937625754|	-	0	-	-
IgAD_ATD	27	8	133964204	134464204	rs7005834	8	134214204	rs7005834	4.54e-11	12	rs13281186;rs3739262;rs2013158;rs4330674;rs10100792;rs7006080;rs13259044;rs13250295;rs11781004;rs11777380;rs11777304;rs2977523;	T	C	-3.65339	-6.90276	--	8:134214204:C:T	WISP1	0	intronic	0.842	5	2	15	1	1	1	Rheumatoid arthritis (rheumatoid factor and/or anti-cyclic citrullinated peptide seropositive);Rheumatoid arthritis;Pneumococcal bacteremia;Medication use (thyroid preparations);Hypothyroidism;Endometriosis;Blood protein levels;Autoimmune traits;Autoimmune thyroid disease;	8:137817808	0	0	0	0	NDRG1:22.7627|	0	0	CCN4:0.20603621730382296|NDRG1:0.1327967806841046|SLA:0.10623742454728369|TG:0.08631790744466801|TMEM71:0.03983903420523138|ST3GAL1:0.01991951710261569|PHF20L1:0.0066398390342052305|ZFAT:0.0066398390342052305|	-	WISP1:1|	-	-
IgAD_T1D	28	10	5782917	6432642	rs72776098	10	6116254	rs72776098	3.1e-08	1	rs117216814;	A	G	-2.76211	-6.49781	--	10:6116254:A:G	RP11-414H17.2	2372	intergenic	2.203	5	5	14	0	1	1	Type 1 diabetes;Autoimmune traits (pleiotropy);	10:137891725	0	0	0	0	IL2RA:14.8804|	0	0	IL2RA:0.13943661971830984|RBM17:0.0663983903420523|PFKFB3:0.05975855130784708|IL15RA:0.053118712273641844|GDI2:0.04647887323943661|ANKRD16:0.03983903420523138|FBH1:0.03983903420523138|ASB13:0.013279678068410461|TASOR2:0.013279678068410461|	-	IL2RA:1|	-	-
IgAD_T1D		10	5782917	6432642	rs61839660;rs78158294;rs41295049	10	6126320	rs78158294	4.58e-12	26	rs41295151;rs56121791;rs41295135;rs61839723;rs61839690;rs56055806;rs61839721;rs112298181;rs56236667;rs55998002;rs61839702;rs58820784;rs56249263;rs66524564;rs61839728;rs4450090;rs61839726;rs8463;rs11818885;rs41294605;rs41294659;rs12255506;rs41294611;rs12243993;rs7076103;rs41294663;	A	G	-3.14905	-8.7756	--	10:6126320:A:G	RBM17	4629	intergenic	0.001	5	2	14	1	1	1	-	10:137901451	0	0	0	0	IL2RA:14.9743|	0	0	IL2RA:0.17927565392354122|ANKRD16:0.10020120724346075|RBM17:0.07967806841046277|IL15RA:0.0663983903420523|PFKFB3:0.05975855130784708|FBH1:0.03983903420523138|GDI2:0.03319919517102615|TASOR2:0.026559356136820922|PRKCQ:0.01991951710261569|ASB13:0.013279678068410461|	-	RBM17:1|	-	-
IgAD_T1D		10	5782917	6432642	rs1983890;rs7916878	10	6151327	rs7916878	2.63e-09	19	rs7090512;rs7099083;rs11597367;rs4747888;rs11256342;rs4750012;rs4747887;rs12219630;rs10905880;rs11256946;rs11256945;rs3920615;rs1541020;rs4749998;rs10400125;rs10905818;rs10400165;rs35285258;rs10400124;	A	C	-3.5966	-5.74121	--	10:6151327:A:C	RBM17	0	intronic	0.543	3a	2	4	1	1	1	-	10:166946901	0	NET1:5.38959|	0	0	ASB13:6.06631|PFKFB3:5.46085|	0	0	RBM17:0.2072434607645875|PFKFB3:0.06639839034205232|NET1:0.06036217303822937|IL2RA:0.05975855130784708|IL15RA:0.04647887323943661|ANKRD16:0.03983903420523138|FBH1:0.03983903420523138|GDI2:0.03319919517102615|ASB13:0.01991951710261569|PRKCQ:0.0066398390342052305|TASOR2:0.0066398390342052305|	-	RBM17:1|	-	-
IgAD_T1D		10	5782917	6432642	rs3750672;rs3118470;rs706778	10	6182642	rs3750672	4.71e-16	25	rs10905634;rs146989245;rs11593474;rs2031229;rs11256932;rs11599116;rs7920674;rs80023856;rs3763701;rs2274357;rs1887030;rs41295087;rs2104496;rs1107345;rs10905879;rs942201;rs12722513;rs11256456;rs11256433;rs4747845;rs11256943;rs4749921;rs4747886;rs4749920;rs7915363;	A	G	4.76506	7.9318	++	10:6182642:A:G	PFKFB3	4238	intergenic	5.372	2b	1	7	1	1	1	White blood cell count;Type 1 diabetes;Systemic lupus erythematosus;Selective IgA deficiency;Rheumatoid arthritis (rheumatoid factor and/or anti-cyclic citrullinated peptide seropositive);Rheumatoid arthritis (rheumatoid factor and anti-cyclic citrullinated peptide seronegative);Rheumatoid arthritis (ACPA-positive);Rheumatoid arthritis;Primary sclerosing cholangitis;Post-traumatic stress disorder…	10:166984262	0	IL2RA:4.97753|	0	0	IL2RA:7.09227|	0	0	PFKFB3:0.09295774647887323|IL2RA:0.09295774647887323|RBM17:0.05975855130784708|GDI2:0.05975855130784708|IL15RA:0.04647887323943661|ANKRD16:0.03319919517102615|FBH1:0.03319919517102615|TAF3:0.03319919517102615|PRKCQ:0.0066398390342052305|ASB13:0.0066398390342052305|TASOR2:0.0066398390342052305|	-	RBM17:1|	-	-
IgAD_ATD		10	5782917	6432642	rs11256342	10	6057231	rs11256342	4.46e-10	24	rs12722606;rs10905656;rs12359875;rs4749926;rs10905818;rs11256311;rs6602398;rs2256774;rs4749924;rs2256852;rs7100984;rs7917726;rs7910961;rs10795763;rs7920946;rs11816044;rs6602379;rs2025345;rs3793713;rs2245675;rs4749894;rs12253981;rs9663421;rs11256497;	G	T	-3.22608	-7.03448	++	10:6057231:G:T	IL2RA	0	intronic	0.353	6	4	15	1	1	0	Total PHF-tau (SNP x SNP interaction);Tonsillectomy;Systemic lupus erythematosus;Strep throat;Soluble interleukin-2 receptor subunit alpha;Serum total protein level;Self-reported allergy;Non-albumin protein levels;Multiple sclerosis;Juvenile idiopathic arthritis (oligoarticular or rheumatoid factor-negative polyarticular);Interleukin-2 receptor antagonist levels;Inflammatory biomarkers;IL 2 recep…	10:166990050	0	IL2RA:7.65778|	0	0	IL2RA:5.37669|	0	0	IL2RA:0.11971830985915491|IL15RA:0.05975855130784708|RBM17:0.05975855130784708|ANKRD16:0.04647887323943661|GDI2:0.04647887323943661|PFKFB3:0.04647887323943661|FBH1:0.04647887323943661|ASB13:0.01991951710261569|TASOR2:0.01991951710261569|	-	0	-	-
IgAD_ATD		10	5782917	6432642	rs3750672;rs3118470;rs706778	10	6101713	rs3118470	5.04e-13	29	rs10905669;rs10905719;rs11593474;rs10905668;rs10905718;rs11599116;rs4747845;rs10752194;rs3750672;rs12412095;rs3763701;rs10905713;rs1887030;rs7090512;rs2104496;rs4147359;rs7907829;rs3118471;rs3134882;rs3134883;rs10905879;rs1924138;rs11256943;rs11256516;rs41295087;rs11256442;rs706781;rs11256448;rs12722592;	C	T	3.92567	7.69636	--	10:6101713:C:T	IL2RA	0	intronic	1.278	5	3	15	1	1	1	-	10:100681034	0	IL2RA:7.34555|RBM17:6.90424|	0	0	0	0	0	IL2RA:0.08651911468812877|RBM17:0.08631790744466801|IL15RA:0.053118712273641844|PFKFB3:0.053118712273641844|ANKRD16:0.04647887323943661|FBH1:0.04647887323943661|GDI2:0.03983903420523138|TASOR2:0.026559356136820922|ASB13:0.013279678068410461|	-	PRKCQ:1|	-	-
IgAD_ATD		10	5782917	6432642	rs61839660;rs78158294;rs41295049	10	6109676	rs41295049	2.31e-08	13	rs61839660;rs7909519;rs12722522;rs41295113;rs12254050;rs41295081;rs41295071;rs41295065;rs41295063;rs41295061;rs61839672;rs12722495;rs12722496;	A	G	-3.6524	-5.02251	--	10:6109676:A:G	RP11-414H17.2	3800	intergenic	1.081	7	5	15	1	1	1	-	10:11501868	RP11-445P17.6:4.56699|	0	0	0	IL2RA:26.2451|	0	0	IL2RA:0.16599597585513076|ANKRD16:0.14044265593561364|RBM17:0.0663983903420523|IL15RA:0.053118712273641844|PFKFB3:0.053118712273641844|GDI2:0.04647887323943661|FBH1:0.03983903420523138|ASB13:0.013279678068410461|TASOR2:0.013279678068410461|	-	0	-	-
IgAD_ATD		10	5782917	6432642	rs1887027	10	6113782	rs1887027	4.53e-10	1	rs10905716;	T	C	-2.60193	-8.7153	--	10:6113782:C:T	RP11-414H17.2	0	ncRNA_exonic	3.486	NA	2	7	1	1	1	Vitiligo;Type 1 diabetes;Soluble interleukin-2 receptor subunit alpha;Rheumatoid arthritis;Progression free survival in epithelial ovarian cancer treated with carboplatin and paclitaxel;Multiple sclerosis;Medication use (thyroid preparations);Hypothyroidism;Graves' disease;CD25 on unswitched memory B cell;CD25 on memory B cell;CD25 on IgD- CD38- B cell;CD25 on IgD+ CD24+ B cell;CD25 on CD24+ CD27…	10:11527047	0	RBM17:4.73722|IL2RA:19.5017|	0	0	IL15RA:5.14412|IL2RA:16.0579|	0	0	RBM17:0.14688128772635814|IL2RA:0.13943661971830984|PFKFB3:0.05975855130784708|IL15RA:0.053118712273641844|GDI2:0.04647887323943661|ANKRD16:0.03983903420523138|FBH1:0.03983903420523138|ASB13:0.013279678068410461|TASOR2:0.013279678068410461|	-	IL2RA:1|	-	-
IgAD_ATD		10	5782917	6432642	rs1983890;rs7916878	10	6178614	rs1983890	1.02e-12	23	rs2274357;rs71479758;rs4747880;rs4747888;rs7916878;rs4750012;rs3763700;rs4747887;rs1972409;rs12219630;rs11598494;rs10905880;rs10400125;rs11256946;rs11256945;rs3920615;rs1541020;rs4749998;rs10400165;rs11256878;rs10400124;rs4749997;rs7099083;	T	C	-3.46214	-8.49975	--	10:6178614:C:T	PFKFB3	8266	intergenic	5.605	NA	2	15	1	1	1	Soluble interleukin-2 receptor subunit alpha;Serum total protein level;Plasma anti-thyroid peroxidase levels;Non-albumin protein levels;Midgestational cytokine/chemokine levels (maternal genetic effect);Latent autoimmune diabetes;	10:11540995	0	0	0	0	IL2RA:9.11737|	0	0	IL2RA:0.13943661971830984|PFKFB3:0.0663983903420523|RBM17:0.05975855130784708|IL15RA:0.04647887323943661|ANKRD16:0.03319919517102615|FBH1:0.03319919517102615|GDI2:0.026559356136820922|PRKCQ:0.0066398390342052305|ASB13:0.0066398390342052305|TASOR2:0.0066398390342052305|	-	RBM17:1|	-	PACAP;
IgAD_VIT		10	5782917	6432642	rs61839660;rs78158294;rs41295049	10	6094697	rs61839660	1.46e-14	28	rs28360493;rs61839672;rs41295113;rs41294681;rs7893324;rs12254050;rs41294605;rs41295049;rs11256611;rs12722483;rs41295081;rs12722490;rs41295071;rs12722495;rs41295065;rs12722496;rs7909519;rs12722522;rs12722552;rs12722563;rs62626322;rs78158294;rs28360489;rs41295063;rs61839680;rs28360490;rs41295061;rs12251307;	T	C	-3.92911	-8.51265	--	10:6094697:C:T	IL2RA	0	intronic	18.15	3a	2	14	1	1	1	Type 1 diabetes;Systemic lupus erythematosus;Secreting CD4 regulatory T cell %CD4+ T cell;Secreting CD4 regulatory T cell Absolute Count;Rheumatoid arthritis;Neutrophil-to-lymphocyte ratio;Neutrophil percentage of white cells;Multiple sclerosis;Lymphocyte-to-monocyte ratio;Lymphocyte percentage of white cells;Lymphocyte count;Juvenile idiopathic arthritis (oligoarticular or rheumatoid factor-nega…	10:11933306	0	0	0	0	IL2RA:55.0547|	IL2RA:0.38246089132323274|	0	IL2RA:0.26579476861167|ANKRD16:0.1470824949698189|GDI2:0.1128772635814889|RBM17:0.09959758551307847|IL15RA:0.05975855130784708|TASOR2:0.05975855130784708|PFKFB3:0.053118712273641844|FBH1:0.04647887323943661|ASB13:0.013279678068410461|PRKCQ:0.0066398390342052305|	-	IL2RA:1|	MZB1_trans_17.9;LY96_trans_11.3;	-
IgAD_VIT		10	5782917	6432642	rs3750672;rs3118470;rs706778	10	6098949	rs706778	8.91e-13	32	rs4747845;rs11597367;rs11256943;rs4749921;rs7907829;rs35285258;rs4749920;rs7096384;rs10905719;rs11593474;rs7073236;rs10905718;rs11599116;rs7072793;rs12412095;rs3750672;rs3118471;rs10905713;rs3134882;rs3118470;rs3134883;rs1924138;rs3763701;rs11256516;rs7090512;rs1887030;rs10905669;rs4147359;rs2104496;rs10905668;rs10795791;rs10905879;	T	C	3.81588	7.59746	++	10:6098949:C:T	IL2RA	0	intronic	0.219	NA	3	14	1	1	1	-	10:80183160	IL2RA:4.62883|	IL2RA:9.30669|RBM17:6.6228|	0	0	IL2RA:6.65573|	0	0	IL2RA:0.09979879275653922|RBM17:0.08631790744466801|GDI2:0.07303822937625754|IL15RA:0.053118712273641844|PFKFB3:0.053118712273641844|ANKRD16:0.04647887323943661|FBH1:0.04647887323943661|TASOR2:0.01991951710261569|ASB13:0.013279678068410461|	-	RBM17:0.798|IL2RA:0.202|	-	-
IgAD_VIT		10	5782917	6432642	rs1983890;rs7916878	10	6178614	rs1983890	4.48e-12	23	rs2274357;rs4747888;rs4747880;rs4750012;rs7916878;rs4747887;rs3763700;rs12219630;rs1972409;rs10905880;rs11598494;rs11256946;rs10400125;rs11256945;rs3920615;rs4750005;rs1541020;rs4749998;rs10400165;rs11256878;rs10400124;rs4749997;rs7099083;	T	C	-3.46214	-7.86847	--	10:6178614:C:T	PFKFB3	8266	intergenic	5.605	NA	2	15	1	1	1	Soluble interleukin-2 receptor subunit alpha;Serum total protein level;Plasma anti-thyroid peroxidase levels;Non-albumin protein levels;Midgestational cytokine/chemokine levels (maternal genetic effect);Latent autoimmune diabetes;	10:11540995	0	0	0	0	IL2RA:9.11737|	0	0	IL2RA:0.13943661971830984|PFKFB3:0.0663983903420523|RBM17:0.05975855130784708|IL15RA:0.04647887323943661|ANKRD16:0.03319919517102615|FBH1:0.03319919517102615|GDI2:0.026559356136820922|PRKCQ:0.0066398390342052305|ASB13:0.0066398390342052305|TASOR2:0.0066398390342052305|	-	RBM17:1|	-	PACAP;
IgAD_RA	29	10	7849177	8358592	rs369421	10	8099177	rs369421	3.83e-10	27	rs4143094;rs1149901;rs422628;rs263423;rs556960;rs444929;rs72782793;rs513142;rs489160;rs513140;rs3824667;rs485411;rs2388486;rs501764;rs1399180;rs1244186;rs1271899;rs1244183;rs1268895;rs1244181;rs7894006;rs1976684;rs1269486;rs1058240;rs403350;rs2275806;rs528778;	T	C	4.96416	-4.61766	+-	10:8099177:C:T	GATA3	0	intronic	18.11	2a	1	13	1	1	0	Total cholesterol levels;Serum phosphate levels;Selective IgA deficiency;Rheumatoid arthritis (ACPA-positive);Rheumatoid arthritis;Non-HDL cholesterol levels;Multiple sclerosis;Medication use (adrenergics, inhalants);Lymphocyte count;Low density lipoprotein cholesterol levels;Hodgkin's lymphoma;Colorectal cancer (diet interaction);Childhood ear infection;Calcium levels;Asthma (adult onset);	10:80393052	0	GATA3:5.68176|	0	0	0	GATA3:0.35422181019074317|	0	GATA3:0.23923541247484909|TAF3:0.08631790744466801|KIN:0.03319919517102615|ATP5F1C:0.03319919517102615|ITIH2:0.03319919517102615|ITIH5:0.013279678068410461|	-	GATA3:1|	-	-
IgAD_T1D		10	7849177	8358592	rs569421	10	8108592	rs569421	2.92e-08	3	rs7094966;rs3781092;rs3824662;	C	T	3.57116	5.04438	--	10:8108592:C:T	GATA3	0	intronic	5.441	4	2	14	1	1	0	Type 1 diabetes;Total cholesterol levels;Rheumatoid arthritis (rheumatoid factor and/or anti-cyclic citrullinated peptide seropositive);Rheumatoid arthritis (ACPA-positive);Rheumatoid arthritis;Respiratory diseases;Nonatopic asthma;Nodular sclerosis Hodgkin lymphoma;Nasal polyps;Hodgkin's lymphoma;Eosinophil percentage of white cells;Eosinophil counts;Calcium levels;B cell acute lymphoblastic leu…	10:118939661	0	GATA3:9.73265|	0	0	0	0	0	GATA3:0.15291750503018106|TAF3:0.03319919517102615|KIN:0.026559356136820922|ATP5F1C:0.026559356136820922|ITIH2:0.01991951710261569|ITIH5:0.013279678068410461|	-	0	-	-
IgAD_ATD	30	10	63506199	64866940	rs2893877	10	63756199	rs2893877	6.85e-09	2	rs2278308;rs7087125;	G	A	2.78882	7.05711	--	10:63756199:A:G	ARID5B	0	intronic	0.58	6	4	5	1	1	1	Serum selenium levels;Platelet-to-lymphocyte ratio;Neutrophil percentage of white cells;Lymphocyte-to-monocyte ratio;Lymphocyte percentage of white cells;Lymphocyte count;Height;Estimated glomerular filtration rate (creatinine);B-cell acute lymphoblastic leukaemia;Acute lymphoblastic leukemia in childhood (B cell precursor);Acute lymphoblastic leukemia (childhood);Acute lymphoblastic leukemia (B-…	10:118998566	0	0	0	0	ZNF365:7.23011|	0	0	ARID5B:0.11307847082494969|ZNF365:0.03983903420523138|RTKN2:0.03319919517102615|CABCOCO1:0.01991951710261569|	-	0	-	-
IgAD_ATD		10	63506199	64866940	rs10821948	10	63809624	rs10821948	1.03e-11	19	rs10821946;rs10761603;rs10740058;rs7908159;rs68156080;rs7898906;rs10995019;rs10821950;rs10821949;rs3740355;rs10740059;rs6479782;rs6479781;rs12355313;rs7899626;rs2393743;rs7899580;rs12357548;rs4948498;	A	C	3.16912	8.47754	++	10:63809624:A:C	ARID5B	0	intronic	3.399	3a	1	1	1	1	1	Waist-to-hip ratio adjusted for BMI;Waist-hip index;Vitiligo;Systolic blood pressure;Systemic lupus erythematosus;Serum creatinine levels;Schizophrenia vs ADHD (ordinary least squares (OLS));Risk-taking behavior (multivariate analysis);Rheumatoid arthritis (rheumatoid factor and/or anti-cyclic citrullinated peptide seropositive);Rheumatoid arthritis (ACPA-positive);Rheumatoid arthritis;Plateletcr…	10:119022148	0	RTKN2:4.39745|	0	0	RTKN2:6.81836|ARID5B:21.8652|	0	0	ARID5B:0.21267605633802814|RTKN2:0.0663983903420523|ZNF365:0.026559356136820922|ADO:0.01991951710261569|CABCOCO1:0.013279678068410461|	-	ARID5B:1|	-	-
IgAD_ATD		10	63506199	64866940	rs3852410	10	64037563	rs3852410	3.94e-08	7	rs10821971;rs7478117;rs1115587;rs36061267;rs4529854;rs10821972;rs10995105;	T	C	-2.4674	-7.19601	--	10:64037563:C:T	RTKN2	9096	intergenic	0.286	NA	5	15	1	1	1	Waist-to-hip ratio adjusted for BMI;Waist-hip index;Rheumatoid arthritis;Medication use (thyroid preparations);Hypothyroidism;Hip circumference adjusted for BMI;Cardiovascular disease;	10:127194893	0	RTKN2:7.69263|ARID5B:5.86552|	0	0	ARID5B:67.3127|RTKN2:309.485|	0	0	RTKN2:0.19919517102615691|ZNF365:0.15935613682092553|ARID5B:0.13279678068410464|	-	RTKN2:1|	-	-
IgAD_IBD		10	63506199	64866940	rs224313	10	64616940	rs224313	4.68e-11	124	rs1412554;rs10740089;rs10740088;rs10761667;rs10761666;rs224309;rs10761665;rs224308;rs7097383;rs10995328;rs7093716;rs224307;rs10740087;rs1397030;rs10995324;rs10822062;rs2136613;rs224289;rs224302;rs192007;rs224301;rs7096645;rs752602;rs224282;rs1848796;rs224278;rs224277;rs224028;rs224082;rs377859;rs224111;rs224079;rs224106;rs224078;rs224077;rs224074;rs224072;rs224070;rs224069;rs224068;rs10822075;rs1…	C	T	4.48228	5.79991	--	10:64616940:C:T	EGR2	0	intergenic	12.55	3a	5	15	1	1	1	Waist circumference adjusted for body mass index;Vogt-Koyanagi-Harada syndrome;Venlafaxine response in generalised anxiety disorder (remitters vs non-remitters after 12 weeks);Urinary albumin-to-creatinine ratio;Urinary albumin excretion (no hypertensive medication);Urinary albumin excretion;Triglyceride levels;TestASV_18 (Prevotella) prevalence;Systolic blood pressure;Spicy food liking;Sleep dur…	10:128192016	0	0	0	0	ADO:92.1163|ZNF365:6.0437|	0	0	ADO:0.17927565392354125|EGR2:0.07987927565392354|NRBF2:0.026559356136820922|ZNF365:0.013279678068410461|	-	ADO:1|	-	ASPRV1;
IgAD_T1D	31	10	72110387	72610387	rs35947132	10	72360387	rs35947132	7.59e-11	2	rs117853866;rs182049218;	A	G	-3.69487	-6.64222	--	10:72360387:A:G	PRF1	0	exonic	23.7	4	2	15	1	0	0	Type 1 diabetes;Neutrophil-to-lymphocyte ratio;Neutrophil percentage of white cells;Lymphocytic leukemia;Lymphocyte-to-monocyte ratio;Lymphocyte percentage of white cells;Lymphocyte count;	10:128192857	0	0	0	0	0	0	0	PRF1:0.19919517102615691|ADAMTS14:0.11287726358148893|PALD1:0.053118712273641844|NODAL:0.04647887323943661|EIF4EBP2:0.03983903420523138|SGPL1:0.03983903420523138|TBATA:0.03983903420523138|LRRC20:0.03983903420523138|PCBD1:0.026559356136820922|NPFFR1:0.026559356136820922|PPA1:0.01991951710261569|SAR1A:0.0066398390342052305|AIFM2:0.0066398390342052305|TYSND1:0.0066398390342052305|	-	PRF1:1|	-	-
IgAD_ATD	32	10	90509772	91009772	rs2148287	10	90759772	rs2148287	1.66e-09	42	rs1926192;rs10887879;rs1926193;rs7092857;rs1926194;rs1810764;rs2182408;rs2147419;rs4406737;rs2147420;rs6586167;rs6586166;rs7072828;rs1926197;rs7914490;rs1926199;rs1926200;rs7910825;rs7910660;rs7082720;rs7069841;rs7082101;rs2011806;rs11202925;rs7907684;rs1926188;rs4934435;rs1800623;rs2234978;rs7069061;rs1571020;rs7897395;rs2031613;rs1926195;rs7069750;rs1926196;rs7097572;rs10887877;rs3824729;rs6586…	T	C	-4.74647	-4.47615	--	10:90759772:C:T	FAS	0	intronic	3.831	NA	1	5	1	1	1	Tumor necrosis factor receptor superfamily member 6 levels;Total testosterone levels;Testosterone levels;Selective IgA deficiency;Red blood cell count;Mean corpuscular volume;Lymphocyte percentage of white cells;Juvenile idiopathic arthritis (oligoarticular or rheumatoid factor-negative polyarticular);Immunoglobulin A;Chronic lymphocytic leukemia;Chronic inflammatory diseases (ankylosing spondyli…	10:128224918	ACTA2:8.67193|FAS:8.2657|RP11-399O19.9:5.35957|	AL157394.1:9.58523|ACTA2:83.1538|FAS:75.12|FAS-AS1:5.29094|	0	0	STAMBPL1:8.54618|RP11-399O19.8:51.003|ACTA2:309.485|FAS:197.068|RP11-399O19.5:13.27|	0	0	FAS:0.3937625754527163|ACTA2:0.2595573440643863|STAMBPL1:0.09295774647887323|CH25H:0.053118712273641844|ANKRD22:0.04647887323943661|LIPM:0.03983903420523138|LIPN:0.03319919517102615|IFIT2:0.026559356136820922|LIPK:0.026559356136820922|IFIT3:0.01991951710261569|LIPF:0.01991951710261569|IFIT1B:0.013279678068410461|IFIT1:0.013279678068410461|LIPJ:0.013279678068410461|RNLS:0.013279678068410461|LIPA:0…	-	FAS:1|	-	-
IgAD_T1D	33	11	1892184	2392184	rs74050116	11	2142184	rs74050116	2.88e-08	10	rs138776338;rs74050111;rs55645121;rs3213232;rs2230949;rs58562468;rs7873;rs11042753;rs10840391;rs10840390;	A	G	-2.27627	-7.92027	--	11:2142184:A:G	IGF2	8157	intergenic	1.221	2b	5	14	1	1	0	Type 1 diabetes;Systolic blood pressure;Insulin-like growth factor 1 levels;	11:128241298	0	0	0	0	C11orf21:6.82824|TSPAN32:5.826|	0	0	C11orf21:0.0663983903420523|KRTAP5-6:0.0663983903420523|IGF2:0.05975855130784708|INS-IGF2:0.05975855130784708|INS:0.05975855130784708|TH:0.05975855130784708|TSPAN32:0.053118712273641844|ASCL2:0.04647887323943661|MRPL23:0.04647887323943661|KRTAP5-5:0.04647887323943661|TNNT3:0.03983903420523138|KRTAP5-4:0.03983903420523138|CD81:0.03319919517102615|PRR33:0.03319919517102615|LSP1:0.03319919517102615|…	-	IGF2:1|	-	-
IgAD_VIT	34	11	46272304	46772304	rs7949371	11	46522304	rs7949371	1.69e-10	37	rs7476;rs3740973;rs7925678;rs10838610;rs11038860;rs20542;rs11038910;rs10769204;rs10838596;rs111790356;rs68002803;rs6485686;rs3740976;rs61882719;rs113542381;rs1317826;rs3802890;rs150493060;rs72910085;rs7949282;rs11038871;rs113665713;rs72910075;rs72910071;rs112712391;rs4565870;rs17787804;rs113446918;rs72912177;rs58385891;rs112060320;rs7484125;rs72912175;rs9988865;rs72910102;rs7130028;rs72912170;	T	C	6.00084	3.88578	++	11:46522304:C:T	AMBRA1	0	intronic	3.301	5	4	5	1	1	1	Vertex-wise cortical surface area;Venous thromboembolism or tissue plasminogen activator levels (pleiotropy);Venous thromboembolism or plasminogen activator inhibitor 1 levels (pleiotropy);Venous thromboembolism;Total body bone mineral density;Systolic blood pressure;Smoking initiation (ever regular vs never regular) (MTAG);Smoking initiation (ever regular vs never regular);Smoking cessation (MTA…	11:133201961	0	MADD:7.72548|	0	0	MYBPC3:8.88931|ARHGAP1:8.10191|DDB2:8.00735|C11orf49:7.41504|PHF21A:6.00301|MAPK8IP1:5.72603|GYLTL1B:5.23667|MADD:23.9934|SPI1:19.0154|ARFGAP2:13.3439|ACP2:11.9738|NR1H3:11.3624|ATG13:10.4077|	0	0	CSTPP1:0.20020120724346074|DGKZ:0.1873239436619718|ATG13:0.1327967806841046|PACSIN3:0.10060362173038229|ARHGAP1:0.09979879275653922|MADD:0.09295774647887323|SPI1:0.07967806841046277|HARBI1:0.07967806841046277|AMBRA1:0.0732394366197183|MDK:0.0663983903420523|ARFGAP2:0.0663983903420523|ACP2:0.053118712273641844|CHRM4:0.053118712273641844|NR1H3:0.053118712273641844|F2:0.053118712273641844|DDB2:0.046…	-	0	-	-
IgAD_T1D	35	11	118047391	118547391	rs4435039	11	118297391	rs4435039	2.04e-08	44	rs3132893;rs510997;rs7108613;rs34815971;rs73613959;rs548877;rs59405103;rs73613993;rs57702967;rs76126708;rs1079118;rs7949539;rs7933963;rs61059752;rs2276421;rs4544037;rs3753058;rs3753059;rs3753060;rs3212264;rs12795615;rs3181259;rs2239695;rs3181261;rs59518002;rs58577143;rs7124100;rs4290266;rs73613980;rs60545357;rs17122157;rs12576486;rs7483081;rs17122113;rs9666462;rs3825054;rs45480496;rs34405565;rs37…	G	A	3.63563	5.06287	--	11:118297391:A:G	ATP5L	0	intronic	11.37	7	5	15	1	1	1	Hemoglobin concentration;Hemoglobin;Hematocrit;Depression (broad);	11:118426676	0	UBE4A:9.90461|MPZL2:9.50983|CD3G:8.76695|JAML:8.59682|MPZL3:8.50228|CD3E:6.61574|AP001267.1:6.13909|ATP5L:4.98946|	0	0	VPS11:5.81818|UBE4A:42.3062|AP002954.4:31.4674|MPZL2:29.6577|TRAPPC4:27.8462|CD3G:11.7536|	0	0	ATP5MG:0.22072434607645872|UBE4A:0.18611670020120724|MPZL2:0.13943661971830984|CD3G:0.10623742454728369|TRAPPC4:0.09295774647887323|JAML:0.09295774647887323|KMT2A:0.0663983903420523|TTC36:0.053118712273641844|TMEM25:0.053118712273641844|CD3D:0.053118712273641844|CD3E:0.053118712273641844|IFT46:0.04647887323943661|ARCN1:0.04647887323943661|MPZL3:0.04647887323943661|PHLDB1:0.03983903420523138|SCN4B…	-	0	-	-
IgAD_T1D	36	12	56141486	56870797	rs112668709;rs7960225	12	56620797	rs112668709	3.21e-12	3	rs11171821;rs773653;rs61939014;	T	C	-3.43677	-8.15541	--	12:56620797:C:T	NABP2	0	intronic	1.79	7	4	5	1	1	1	Systemic sclerosis;Severe autoimmune type 2 diabetes;Red blood cell count;Hypothyroidism;Highest math class taken (MTAG);Educational attainment;	12:56061510	0	RPS26:6.84007|CNPY2:4.44402|STAT2:4.43732|CD63:4.43329|	0	RPS26:95.514|SUOX:9.94811|IKZF4:5.22486|	PAN2:7.33744|SUOX:68.5042|RP11-644F5.10:6.47769|ERBB3:6.02068|STAT2:5.87173|CNPY2:5.83514|SMARCC2:23.5893|MYL6B:22.12|	0	0	SMARCC2:0.19919517102615694|SUOX:0.17967806841046274|RPS26:0.15935613682092553|MYL6B:0.13943661971830984|CS:0.12012072434607644|RAB5B:0.11368209255533199|ZC3H10:0.10623742454728369|ESYT1:0.10623742454728369|COQ10A:0.09295774647887324|ANKRD52:0.09295774647887324|NABP2:0.08651911468812877|TIMELESS:0.07967806841046277|PAN2:0.07967806841046277|RNF41:0.0663983903420523|SLC39A5:0.0663983903420523|CNPY2…	-	0	-	-
IgAD_VIT		12	56141486	56870797	rs2640564;rs11171739	12	56455294	rs2640564	4.02e-15	38	rs773107;rs773125;rs3741499;rs705708;rs11171710;rs705702;rs7297175;rs773116;rs2069408;rs705700;rs11171739;rs798829;rs11611029;rs7312770;rs2292239;rs705699;rs2640562;rs705696;rs705698;rs11171733;rs61937249;rs61937248;rs61937247;rs773112;rs877636;rs12300570;rs773111;rs10876866;rs7971751;rs7980521;rs773109;rs11171731;rs10876870;rs11171747;rs773108;rs10876864;rs4759229;rs3759094;	T	C	3.90739	8.91912	++	12:56455294:C:T	RPS26	17177	intergenic	0.198	6	5	15	0	1	1	Vitiligo;Vertex-wise sulcal depth;Vertex-wise cortical thickness;Vertex-wise cortical surface area;Verbal-numerical reasoning;Type 1 diabetes;Sum eosinophil basophil counts;Smoking status (ever vs never smokers);Smoking status;Smoking initiation (ever regular vs never regular) (MTAG);Smoking initiation (ever regular vs never regular);Smoking initiation;Sex hormone-binding globulin levels;Serum to…	12:56076841	SUOX:7.11116|IKZF4:6.28948|ERBB3:4.92103|	RPS26:97.9793|SUOX:9.94337|CNPY2:9.90493|ERBB3:9.27417|CD63:7.26743|AC073896.2:5.77514|IKZF4:5.7667|COQ10A:5.57323|SNORD59A:4.81897|	0	RPS26:75.944|SUOX:22.6745|	ERBB3:78.5171|STAT2:6.85235|IKZF4:6.17468|RBMS2:5.66288|DNAJC14:4.99723|RNF41:4.97997|IL23A:4.85177|SUOX:309.485|RPS26:155.101|GDF11:13.3806|MYL6B:12.5306|RP11-644F5.10:10.3602|	0	0	RAB5B:0.387122736418511|SUOX:0.3334004024144869|RPS26:0.19919517102615691|ERBB3:0.18591549295774648|IKZF4:0.1527162977867203|MYL6B:0.10623742454728369|GDF11:0.09295774647887323|PA2G4:0.05975855130784708|ZC3H10:0.05975855130784708|RPL41:0.05975855130784708|ESYT1:0.05975855130784708|CDK2:0.053118712273641844|STAT2:0.053118712273641844|MYL6:0.053118712273641844|PMEL:0.053118712273641844|DGKA:0.04647…	-	ERBB3:1|	-	CACNA2D3;
IgAD_VIT		12	56141486	56870797	rs112668709;rs7960225	12	56564811	rs7960225	6.21e-10	2	rs112668709;rs10876879;	A	G	-3.87075	-5.66042	--	12:56564811:A:G	RP11-977G19.5:SMARCC2	00:00:00	ncRNA_intronic	0.043	6	3	4	1	1	1	-	12:56171027	0	CNPY2:8.96561|SUOX:6.74588|RPS26:5.65705|COQ10A:4.48786|	0	SUOX:9.94664|RPS26:5.32779|	RPS26:96.6009|RP11-644F5.10:7.23885|STAT2:5.76746|MYL6:4.95476|SPRYD4:4.92325|ERBB3:33.6901|MYL6B:32.8505|SUOX:139.075|SMARCC2:12.9622|ESYT1:10.236|	0	0	RAB5B:0.23380281690140842|SUOX:0.22635814889336014|MYL6B:0.22575452716297786|SMARCC2:0.2060362173038229|RPS26:0.17927565392354122|ERBB3:0.14607645875251507|MYL6:0.1327967806841046|ESYT1:0.1327967806841046|ZC3H10:0.07967806841046277|PA2G4:0.05975855130784708|RPL41:0.05975855130784708|RNF41:0.05975855130784708|NABP2:0.05975855130784708|SLC39A5:0.05975855130784708|COQ10A:0.053118712273641844|STAT2:0…	-	MYL6B:1|	-	-
IgAD_ATD		12	56141486	56870797	rs2640564;rs11171739	12	56470625	rs11171739	2.21e-12	50	rs10876879;rs7960225;rs12300570;rs11171747;rs3759094;rs2271189;rs2292238;rs11171733;rs705708;rs2640564;rs773116;rs7302200;rs798829;rs61938963;rs61938962;rs10876866;rs34415530;rs11171731;rs705704;rs1702877;rs61937249;rs61937248;rs61937247;rs773112;rs773111;rs773109;rs773108;rs773107;rs11171710;rs2292239;rs705696;rs877636;rs112668709;rs7971751;rs10876870;rs4759229;rs3741499;rs2456973;rs7297175;rs17…	T	C	-3.96672	-7.20277	--	12:56470625:C:T	ERBB3	3015	intergenic	2.614	1f	5	15	1	1	1	-	12:56227013	ERBB3:9.67623|SUOX:8.61969|IKZF4:6.90384|RPS26:6.31051|	RPS26:96.4609|SUOX:9.97872|CNPY2:9.75855|ERBB3:8.39697|COQ10A:6.38532|CD63:6.2104|AC073896.2:6.1317|IKZF4:5.28218|SNORD59A:4.82426|	SUOX:10.6705|	SUOX:7.17203|RPS26:22.9942|	ERBB3:93.6889|STAT2:9.37673|GDF11:8.89798|RP11-644F5.10:7.07159|SPRYD4:4.98801|RAB5B:4.94279|SUOX:309.485|RPS26:309.485|SMARCC2:21.6059|MYL6B:18.1483|	0	0	RAB5B:0.37384305835010057|SUOX:0.3468812877263581|ERBB3:0.19919517102615694|RPS26:0.1925553319919517|SMARCC2:0.13943661971830984|MYL6B:0.1327967806841046|IKZF4:0.12615694164989938|STAT2:0.0663983903420523|PA2G4:0.05975855130784708|GDF11:0.05975855130784708|ZC3H10:0.05975855130784708|RPL41:0.05975855130784708|ESYT1:0.05975855130784708|CDK2:0.053118712273641844|MYL6:0.053118712273641844|PMEL:0.0531…	-	RPS26:1|	-	-
IgAD_T1D	37	12	111176615	112381698	rs7137828;rs7968960;rs11065979	12	111426615	rs7968960	1.06e-08	28	rs2028005;rs4766524;rs11065785;rs12302980;rs7138354;rs991817;rs12321621;rs2157873;rs12307294;rs10774611;rs12815195;rs10849920;rs4766443;rs4540879;rs4766441;rs1056620;rs1056618;rs4426183;rs876312;rs7957842;rs4766440;rs10774613;rs7957741;rs4766439;rs4378452;rs12828640;rs4766438;rs10849925;	A	C	-2.2219	-8.6073	--	12:111426615:A:C	RP1-46F2.2	30602	intergenic	15.51	6	13	15	0	1	1	-	12:110988811	0	0	0	GPN3:4.08719|	TCTN1:9.12669|GPN3:85.3116|VPS29:7.17529|ALDH2:6.824|TMEM116:5.8347|C12orf76:5.59156|FAM216A:25.7259|SH2B3:24.4573|MAPKAPK5-AS1:16.3665|FAM109A:10.3456|	0	0	GPN3:0.11951710261569416|SH2B3:0.10623742454728369|FAM216A:0.09295774647887323|PHETA1:0.0663983903420523|MYL2:0.05975855130784708|CUX2:0.05975855130784708|TCTN1:0.053118712273641844|CCDC63:0.04647887323943661|PPP1CC:0.03319919517102615|ALDH2:0.026559356136820922|VPS29:0.026559356136820922|HVCN1:0.026559356136820922|TMEM116:0.013279678068410461|PPTC7:0.013279678068410461|	-	0	-	-
IgAD_T1D		12	111176615	112381698	rs632650	12	112131698	rs632650	1.71e-08	284	rs2879603;rs3177647;rs6489810;rs7314870;rs73422318;rs76122743;rs112703217;rs10774639;rs7953874;rs9971942;rs7970881;rs6489793;rs73422316;rs10774638;rs4646778;rs78783055;rs10744777;rs7294578;rs4646777;rs7978737;rs441;rs737280;rs440;rs7956676;rs6490294;rs11608345;rs11066018;rs11503168;rs4767694;rs592967;rs59905228;rs608848;rs7962138;rs609230;rs627308;rs7137889;rs610303;rs7295665;rs682212;rs7133881;r…	T	G	-2.57701	-7.21635	--	12:112131698:G:T	ACAD10	0	intronic	2.653	NA	4	4	1	1	1	-	12:111398017	0	NAA25:9.40358|PTPN11:9.31639|TMEM116:9.06558|MAPKAPK5-AS1:8.1152|HECTD4:7.22517|ALDH2:7.10753|SLC25A3P2:6.98403|ADAM1B:6.96473|	0	0	SH2B3:86.8179|ERP29:8.79334|PTPN11:6.83156|RP3-462E2.3:50.0073|NAA25:47.6573|ADAM1B:43.7718|FAM109A:36.1339|TMEM116:309.485|MAPKAPK5:29.7862|MAPKAPK5-AS1:260.114|RP3-462E2.5:19.9261|ACAD10:18.1413|RP3-473L9.4:13.8099|	0	SH2B3:0.039674|FAM109A:0.015696|	ALDH2:0.28672032193158953|TMEM116:0.2599597585513078|ACAD10:0.2062374245472837|SH2B3:0.1460764587525151|MAPKAPK5:0.13943661971830984|NAA25:0.11951710261569416|PHETA1:0.1128772635814889|ERP29:0.0663983903420523|BRAP:0.0663983903420523|ATXN2:0.053118712273641844|PTPN11:0.026559356136820922|TRAFD1:0.0066398390342052305|	-	0	-	-
IgAD_ATD		12	111176615	112381698	rs632650	12	112131698	rs632650	9.54e-09	217	rs11066045;rs11066044;rs3782885;rs7970847;rs7980569;rs4767068;rs3213628;rs12306584;rs2879603;rs12319539;rs3177647;rs57303367;rs6489810;rs10849975;rs10849974;rs57976537;rs7137270;rs11609628;rs2106697;rs11613713;rs10774639;rs2238152;rs9971942;rs4767939;rs2283354;rs886205;rs7978737;rs847898;rs7956676;rs658051;rs6490294;rs630616;rs11608345;rs688920;rs592967;rs609230;rs627308;rs80017658;rs682212;rs713…	T	G	-2.57701	-7.49559	--	12:112131698:G:T	ACAD10	0	intronic	2.653	NA	4	4	1	1	1	-	12:111398017	0	NAA25:9.40358|PTPN11:9.31639|TMEM116:9.06558|MAPKAPK5-AS1:8.1152|HECTD4:7.22517|ALDH2:7.10753|SLC25A3P2:6.98403|ADAM1B:6.96473|	0	0	SH2B3:86.8179|ERP29:8.79334|PTPN11:6.83156|RP3-462E2.3:50.0073|NAA25:47.6573|ADAM1B:43.7718|FAM109A:36.1339|TMEM116:309.485|MAPKAPK5:29.7862|MAPKAPK5-AS1:260.114|RP3-462E2.5:19.9261|ACAD10:18.1413|RP3-473L9.4:13.8099|	0	SH2B3:0.039674|FAM109A:0.015696|	ALDH2:0.28672032193158953|TMEM116:0.2599597585513078|ACAD10:0.2062374245472837|SH2B3:0.1460764587525151|MAPKAPK5:0.13943661971830984|NAA25:0.11951710261569416|PHETA1:0.1128772635814889|ERP29:0.0663983903420523|BRAP:0.0663983903420523|ATXN2:0.053118712273641844|PTPN11:0.026559356136820922|TRAFD1:0.0066398390342052305|	-	0	-	-
IgAD_VIT		12	111176615	112381698	rs7137828;rs7968960;rs11065979	12	111932800	rs7137828	1.24e-11	16	rs3809272;rs1265565;rs1265564;rs4766897;rs847888;rs11065991;rs11065987;rs11065979;rs653178;rs597808;rs10774625;rs3184504;rs10774624;rs11513729;rs17696736;rs2013002;	T	C	-3.38689	-7.71818	--	12:111932800:C:T	ATXN2	0	intronic	1.715	5	4	5	1	1	0	Whole brain restricted isotropic diffusion (multivariate analysis);Whole brain restricted directional diffusion (multivariate analysis);Whole brain free water diffusion (multivariate analysis);White matter microstructure (mode of anisotropy);White blood cell count (lymphocyte);White blood cell count (eosinophil);White blood cell count (basophil);White blood cell count;Waist-to-hip ratio adjusted …	12:111762346	0	0	0	0	NAA25:7.57198|RP3-473L9.4:7.06439|SH2B3:69.3852|RP3-462E2.5:5.95499|ACAD10:5.89446|PPTC7:5.54485|HVCN1:5.34629|MAPKAPK5-AS1:40.8023|HECTD4:4.79185|ALDH2:27.438|TMEM116:23.3136|FAM109A:18.9858|TRAFD1:16.8602|RP3-462E2.3:13.1461|ADAM1B:10.9707|TCTN1:10.8087|	0	ALDH2:0.0906|	SH2B3:0.17263581488933602|PHETA1:0.12615694164989938|ALDH2:0.12615694164989938|TMEM116:0.07967806841046277|ATXN2:0.0732394366197183|TRAFD1:0.0663983903420523|TCTN1:0.053118712273641844|ACAD10:0.053118712273641844|BRAP:0.03983903420523138|NAA25:0.026559356136820922|MAPKAPK5:0.01991951710261569|CUX2:0.0066398390342052305|	-	TRAFD1:1|	TNFRSF6B_trans_32.0;TNFRSF4_trans_94.8;TNFRSF13B_trans_26.1;TINAGL1_trans_15.6;SIGLEC8_trans_32.9;SHISA5_trans_14.9;SELL_trans_80.4;PTPRH_trans_85.8;PSAP_trans_23.9;PRG3_trans_32.4;PRG2_trans_25.0;POLR2F_trans_18.0;OSCAR_trans_53.7;NTRK2_trans_13.7;NHLRC3_trans_21.0;NELL2_trans_14.8;LILRA6_trans_17.1;LGALS9_trans_43.1;LAMP3_trans_22.0;IL6R_trans_11.3;IL18_trans_30.3;IL18BP_trans_82.3;IFNL1_trans_…	WFIKKN1;WARS;VCAM1;UST;TREML2;TRA2B;TNFSF8;TNFSF13B;TNFRSF1B;TMPO;TINAGL1;THBS3;TAPBP;TAC1;STAT1;ST3GAL2;SRSF6;SLAMF6;SIGLEC7;SIGLEC5;SIGLEC14;SERPING1;SEMA7A;SEMA6B;SEMA4D;SEMA4A;SEMA3C;SELPLG;SELL;RSPO1;RNASET2;RNASE3;RBP5;RBBP4;QSOX2;PRSS57;PRG3;PRG2;POR;POMGNT2;PLXNC1;PEAR1;PCDH9;PAPPA;OIT3;NOTCH1;NCR3;NCR1;MICB;MDK;LYZ;LY9;LY75;LILRA5;LILRA4;LILRA2;LAG3;KLRB1;KIR2DS2;KIR2DL4;KIR2DL3;INSR;IL6…
IgAD_CD		12	111176615	112381698	rs7137828;rs7968960;rs11065979	12	112059557	rs11065979	2.92e-09	4	rs11065987;rs17630235;rs11066188;rs17696736;	T	C	3.44927	8.74162	++	12:112059557:C:T	BRAP	20392	intergenic	3.379	5	5	15	0	1	0	-	12:112153882	0	0	0	0	ADAM1B:9.08945|ALDH2:76.8678|SH2B3:60.9515|ACAD10:6.20338|NAA25:6.13264|RP3-473L9.4:5.93915|RP3-462E2.5:5.2585|HVCN1:5.24243|MAPKAPK5-AS1:39.888|TMEM116:21.6076|TRAFD1:17.6317|RP3-462E2.3:16.6773|FAM109A:14.5295|TCTN1:14.0901|	0	0	ALDH2:0.1659959758551308|SH2B3:0.14607645875251507|PHETA1:0.09959758551307846|TMEM116:0.09295774647887323|TRAFD1:0.07967806841046277|ACAD10:0.07303822937625755|TCTN1:0.0663983903420523|ATXN2:0.0663983903420523|BRAP:0.05975855130784708|MAPKAPK5:0.03983903420523138|NAA25:0.013279678068410461|ERP29:0.013279678068410461|	-	TRAFD1:1|	-	WFIKKN1;WARS;VCAM1;UST;TREML2;TRA2B;TNFSF8;TNFSF13B;TNFRSF1B;TMPO;THBS3;TAPBP;TAC1;STAT1;SRSF6;SLAMF6;SIGLEC7;SIGLEC5;SIGLEC14;SERPING1;SEMA7A;SEMA6B;SEMA4D;SEMA4A;SEMA3C;SELPLG;SELL;RSPO1;RNASET2;RNASE3;RBP5;RBBP4;QSOX2;PRSS57;PRG3;PRG2;POR;POMGNT2;PLXNC1;PEAR1;PCDH9;PAPPA;OIT3;NOTCH1;NCR3;NCR1;MICB;MDK;LYZ;LY9;LY75;LILRA5;LILRA4;LILRA2;LAG3;KLRB1;KIR2DS2;KIR2DL4;KIR2DL3;INSR;IL6R;IL2RB;IL27RA;I…
IgAD_ATD	38	12	12769409	113485274	rs10850062	12	113019409	rs10850062	7.25e-09	3	rs12580178;rs7972529;rs7974383;	G	T	-2.24017	-8.75729	++	12:113019409:G:T	RPH3A	0	intronic	1.54	7	5	14	1	1	0	Urate levels;Triglycerides to total lipids ratio in very large VLDL;Triglycerides to total lipids ratio in large VLDL;Total bilirubin levels;Systolic blood pressure x smoking status (ever vs never) interaction (2df test);Systolic blood pressure x smoking status (current vs non-current) interaction (2df test);Systolic blood pressure x alcohol consumption interaction (2df test);Stroke (ischemic);Se…	12:112581605	0	TMEM116:9.7127|HECTD4:9.6932|MAPKAPK5-AS1:8.71085|NAA25:8.3202|ERP29:7.57678|MAPKAPK5:6.58126|ALDH2:6.29491|	0	TMEM116:4.77661|MAPKAPK5-AS1:4.07703|	ACAD10:9.72688|RP3-462E2.5:9.09711|ERP29:7.98481|PTPN11:7.21068|ALDH2:67.6838|OAS1:4.87277|RP3-462E2.3:24.7179|ADAM1B:21.4068|TMEM116:177.582|NAA25:17.1431|MAPKAPK5:13.9268|MAPKAPK5-AS1:109.786|	0	0	HECTD4:0.14004024144869212|ALDH2:0.12635814889336014|TMEM116:0.11951710261569416|RPH3A:0.08651911468812877|NAA25:0.08631790744466801|PTPN11:0.07303822937625754|MAPKAPK5:0.0663983903420523|RPL6:0.04647887323943661|ACAD10:0.03983903420523138|ERP29:0.026559356136820922|OAS1:0.026559356136820922|OAS3:0.01991951710261569|OAS2:0.013279678068410461|TRAFD1:0.0066398390342052305|	-	MAPKAPK5-AS1:1|	-	-
IgAD_ATD		12	12769409	113485274	rs976702;rs2384035	12	113235274	rs976702	3.17e-09	8	rs4767002;rs11066395;rs4767000;rs2189271;rs7315519;rs4767003;rs739744;rs7314022;	G	A	2.31359	8.87332	--	12:113235274:A:G	RPH3A	0	intronic	2.82	NA	5	14	1	1	0	Urate levels;Total phospholipid levels in lipoprotein particles;Total free cholesterol levels;Total esterified cholesterol levels;Total cholesterol levels;Systolic blood pressure;Sphingomyelin levels;Smoking status;Platelet count;Omega-6 fatty acid levels;Non-HDL cholesterol levels;Mean arterial pressure;Lymphocyte count;Low density lipoprotein cholesterol levels;Lipid traits (pleiotropy) (HIPO c…	12:112771380	0	0	0	0	RP3-462E2.3:6.57958|TMEM116:6.01449|OAS2:4.95676|MAPKAPK5-AS1:14.6006|	0	0	RPH3A:0.05331991951710261|OAS1:0.053118712273641844|OAS3:0.04647887323943661|OAS2:0.03983903420523138|DTX1:0.03319919517102615|CFAP73:0.01991951710261569|RASAL1:0.01991951710261569|PTPN11:0.013279678068410461|HECTD4:0.013279678068410461|RITA1:0.013279678068410461|TPCN1:0.013279678068410461|TMEM116:0.013279678068410461|RPL6:0.013279678068410461|IQCD:0.013279678068410461|DDX54:0.013279678068410461|	-	0	-	-
IgAD_T1D		12	12769409	113485274	rs976702;rs2384035	12	113209185	rs2384035	3.67e-08	28	rs77566919;rs10850076;rs886349;rs12315338;rs10850075;rs3803062;rs2384049;rs1981544;rs3803063;rs767103;rs2384032;rs4767001;rs1011966;rs10744782;rs1024467;rs10744781;rs6489856;rs4766998;rs11066391;rs11066390;rs739744;rs976702;rs74809825;rs739743;rs11066412;rs79473078;rs739742;rs2189272;	G	A	-2.73358	-6.49799	++	12:113209185:A:G	RPH3A	0	intronic	0.756	7	5	15	1	1	0	-	12:112797469	0	0	0	0	OAS1:9.58299|RP3-462E2.3:7.51882|TMEM116:6.84903|OAS2:5.65002|OAS3:5.34545|ALDH2:15.9664|MAPKAPK5-AS1:13.8153|	0	0	OAS1:0.086317907444668|ALDH2:0.0663983903420523|RPH3A:0.05995975855130785|OAS2:0.053118712273641844|OAS3:0.04647887323943661|DTX1:0.026559356136820922|TMEM116:0.026559356136820922|PTPN11:0.01991951710261569|RASAL1:0.01991951710261569|RPL6:0.01991951710261569|HECTD4:0.013279678068410461|RITA1:0.013279678068410461|CFAP73:0.013279678068410461|DDX54:0.013279678068410461|TPCN1:0.0066398390342052305|IQ…	-	0	-	-
IgAD_ATD	39	14	68489301	69551874	rs8015139;rs3784099	14	68739301	rs8015139	1.27e-10	73	rs1028577;rs1570106;rs12880109;rs11158730;rs12896939;rs12883719;rs10483807;rs7150988;rs6573834;rs11626195;rs2064911;rs3825730;rs2064912;rs3784109;rs3784108;rs1956528;rs1956529;rs7148073;rs7146850;rs8003738;rs11626138;rs10141370;rs12878858;rs11158729;rs12889949;rs3784104;rs2180770;rs1108590;rs12886238;rs4902564;rs2208397;rs8008961;rs3784099;rs10131490;rs7148882;rs35243852;rs1957570;rs1810623;rs346…	T	G	-3.78148	-6.36921	--	14:68739301:G:T	RAD51B	0	intronic	1.309	5	5	15	1	0	1	Vertex-wise cortical surface area;Type 1 diabetes;Systemic lupus erythematosus;Sib-shared facial trait 399; Facial segment 11; 3D morphology of the nose;Rheumatoid arthritis (rheumatoid factor and/or anti-cyclic citrullinated peptide seropositive);Rheumatoid arthritis (ACPA-positive);Rheumatoid arthritis;Respiratory diseases;Primary tooth development (number of teeth);Primary biliary cirrhosis;Pr…	14:68272584	0	0	0	0	0	0	0	ZFP36L1:0.053118712273641844|RAD51B:0.02676056338028169|ZFYVE26:0.0066398390342052305|	-	0	-	-
IgAD_T1D		14	68489301	69551874	rs8015139;rs3784099	14	68749927	rs3784099	3.09e-09	62	rs12884901;rs1028577;rs12878627;rs12880109;rs7150988;rs11158730;rs11626195;rs3825730;rs3784109;rs3784108;rs12890109;rs1956528;rs12892777;rs1956529;rs7148073;rs7146850;rs10141370;rs11158729;rs12889949;rs3784104;rs2180770;rs1108590;rs12886238;rs2208397;rs8008961;rs10131490;rs7148882;rs8015139;rs1957570;rs12896939;rs17105278;rs12883719;rs28498223;rs10483807;rs1957569;rs2064911;rs2064912;rs1956524;rs…	A	G	-3.6223	-5.65156	--	14:68749927:A:G	RAD51B	0	intronic	14.86	3a	2	7	1	0	1	-	14:68283210	0	ZFP36L1:4.67051|	0	0	0	0	LOC100996664:0.026471|ACTN1:0.018323|ACTN1-AS1:0.018323|PLEK2:0.016237|VTI1B:0.016183|ZFYVE26:0.016014|TMEM229B:0.015733|EXD2:0.015591|RAD51B:0.015545|FAM71D:0.015491|PLEKHH1:0.015434|ZFP36L1:0.015331|PIGH:0.015207|MPP5:0.015034|ARG2:0.015001|	ZFP36L1:0.0663983903420523|RAD51B:0.02676056338028169|ZFYVE26:0.0066398390342052305|	RAD51B:0.7456850409507751|ZFYVE26:0.036596138030290604|	ACTN1-AS1:0.500|ACTN1:0.500|	IL12B_trans_17.6;IL12A_IL12B_trans_16.7;	-
IgAD_T1D	40	14	101054875	101554875	rs72698768	14	101304875	rs72698768	1.67e-08	2	rs8013873;rs1054000;	G	A	-2.19394	-8.4898	++	14:101304875:A:G	MEG3:RP11-123M6.2	00:00:00	ncRNA_intronic	12.92	5	4	15	1	0	1	Type 2 diabetes;Type 1 diabetes;	14:100838538	0	0	0	0	0	0	0	RTL1:0.05975855130784708|DLK1:0.053118712273641844|DIO3:0.03983903420523138|BEGAIN:0.03319919517102615|WARS1:0.0066398390342052305|WDR25:0.0066398390342052305|	-	0	-	-
IgAD_T1D	41	16	10780835	11615104	rs2867880;rs35498631;rs12919083;rs35383879;rs3862469;rs34720006	16	11074741	rs35498631	3.96e-19	121	rs34342224;rs9923856;rs2110605;rs3862469;rs71381191;rs876476;rs34251053;rs13339285;rs35559153;rs7192393;rs71381188;rs4781033;rs35434150;rs8055968;rs9888873;rs4781030;rs12448611;rs9652599;rs7201845;rs12921922;rs34315692;rs34968693;rs36094971;rs3743976;rs17802927;rs3087876;rs6498136;rs6498135;rs79748582;rs80247693;rs1990572;rs248831;rs11644510;rs12920271;rs767019;rs17804890;rs12325077;rs12923583;rs…	C	T	-5.34386	-8.54639	++	16:11074741:C:T	CLEC16A	0	intronic	6.469	5	2	5	1	1	1	-	16:10980884	0	RMI2:5.294|	0	SOCS1:5.22466|	CIITA:6.57357|SOCS1:5.30768|RP11-876N24.1:5.02097|CLEC16A:4.85493|RMI2:14.4412|RP11-876N24.5:13.3653|DEXI:123.099|	0	0	CLEC16A:0.26096579476861165|DEXI:0.17927565392354125|RMI2:0.15271629778672033|PRM2:0.07303822937625754|CIITA:0.0663983903420523|PRM3:0.04647887323943661|TNP2:0.04647887323943661|TVP23A:0.04647887323943661|NUBP1:0.03319919517102615|TEKT5:0.026559356136820922|SOCS1:0.026559356136820922|PRM1:0.026559356136820922|SNN:0.01991951710261569|EMP2:0.013279678068410461|	-	0	-	-
IgAD_T1D		16	10780835	11615104	rs171471;rs8058983	16	11355450	rs171471	6.53e-13	45	rs12149160;rs9936459;rs13334203;rs243323;rs28502009;rs8058983;rs12597893;rs8053977;rs12325495;rs243319;rs442154;rs1646019;rs12923756;rs243318;rs243317;rs72771866;rs12598132;rs6498175;rs193754;rs1630347;rs193756;rs12600100;rs1646074;rs1640924;rs1690495;rs7191700;rs7189239;rs171470;rs4451969;rs2301127;rs367569;rs11644184;rs55870745;rs415595;rs243324;rs11640138;rs243325;rs56069754;rs243327;rs193778;…	A	G	-4.3556	-6.83801	--	16:11355450:A:G	RMI2	0	intronic	6.986	NA	5	15	1	1	1	Vein graft stenosis in coronary artery bypass grafting;Type 1 diabetes;Reticulocyte fraction of red cells;Reticulocyte count;Red cell distribution width;Psoriasis vulgaris;Psoriasis or type 2 diabetes (trans-disease meta-analysis)(opposite effect);Psoriasis;Primary biliary cirrhosis;Platelet distribution width;Plateletcrit;Platelet count;Obesity-related traits;Multiple sclerosis;Mean spheric corp…	16:11100223	RP11-485G7.6:8.14469|RMI2:6.93778|	RMI2:9.9163|AC099489.2:8.03972|AC009121.1:7.77126|AC009121.2:4.77086|	0	0	RMI2:309.485|RP11-485G7.6:22.4493|	0	0	RMI2:0.27243460764587524|CLEC16A:0.07967806841046277|DEXI:0.07303822937625754|PRM3:0.0663983903420523|TNP2:0.0663983903420523|SOCS1:0.0663983903420523|PRM2:0.0663983903420523|PRM1:0.0663983903420523|TXNDC11:0.01991951710261569|GSPT1:0.01991951710261569|SNN:0.013279678068410461|CIITA:0.013279678068410461|LITAF:0.013279678068410461|TVP23A:0.0066398390342052305|	-	0	-	-
IgAD_SLE		16	10780835	11615104	rs2867880;rs35498631;rs12919083;rs35383879;rs3862469;rs34720006	16	11188930	rs12919083	4.35e-17	194	rs9888868;rs11642009;rs9888908;rs12708716;rs34443974;rs9929994;rs12708715;rs9934969;rs7200786;rs11860603;rs12923098;rs11648019;rs2041670;rs4781035;rs8062923;rs741173;rs741174;rs35434150;rs741175;rs17804890;rs887864;rs12923583;rs2286973;rs11859698;rs71381186;rs2867168;rs8045749;rs8055544;rs8049882;rs13330041;rs1985372;rs13339285;rs2286974;rs7192393;rs7403919;rs8055968;rs9888873;rs9652599;rs193759;…	C	A	-5.20404	-7.65316	++	16:11188930:A:C	CLEC16A	0	intronic	16.52	1f	2	5	1	1	1	-	16:11129680	0	0	0	0	CLEC16A:9.54312|RP11-876N24.5:7.94497|DEXI:147.729|RMI2:13.1739|	0	0	CLEC16A:0.2875251509054325|DEXI:0.1659959758551308|RMI2:0.13279678068410458|SOCS1:0.06639839034205229|TNP2:0.04647887323943661|PRM3:0.03983903420523138|PRM2:0.03983903420523138|PRM1:0.03983903420523138|CIITA:0.03319919517102615|TVP23A:0.026559356136820922|NUBP1:0.01991951710261569|TEKT5:0.013279678068410461|	-	TVP23A:0.655|SOCS1:0.345|	-	-
IgAD_RA		16	10780835	11615104	rs2867880;rs35498631;rs12919083;rs35383879;rs3862469;rs34720006	16	11194080	rs3862469	1.02e-08	43	rs7203459;rs9941107;rs62026377;rs3893660;rs62026376;rs8061826;rs12919828;rs12928726;rs12599402;rs12917656;rs17805769;rs11861236;rs9888868;rs741173;rs1985372;rs2286974;rs2286975;rs3862471;rs9935174;rs9926615;rs7194305;rs7184093;rs6498143;rs36045143;rs34540843;rs7186295;rs9923856;rs9921287;rs2110605;rs9933507;rs741174;rs998592;rs741175;rs6498160;rs876476;rs11642631;rs8056098;rs720130;rs7197754;rs11…	T	C	-4.66736	-4.13342	--	16:11194080:C:T	CLEC16A	0	intronic	3.474	1b	2	7	1	1	1	-	16:11138000	0	0	0	0	RP11-876N24.4:6.02599|CIITA:4.95156|DEXI:222.299|RP11-876N24.5:18.114|	0	0	CLEC16A:0.24768611670020116|DEXI:0.17927565392354122|RMI2:0.09959758551307846|SOCS1:0.09959758551307846|PRM2:0.07303822937625754|PRM3:0.06639839034205229|TNP2:0.06639839034205229|PRM1:0.03983903420523138|CIITA:0.03319919517102615|TVP23A:0.026559356136820922|NUBP1:0.01991951710261569|TEKT5:0.013279678068410461|	-	CLEC16A:0.882|SOCS1:0.118|	-	-
IgAD_MS		16	10780835	11615104	rs2867880;rs35498631;rs12919083;rs35383879;rs3862469;rs34720006	16	11194823	rs35383879	1.88e-13	34	rs17802927;rs34251053;rs17806299;rs248831;rs6498135;rs35559153;rs34972832;rs12325077;rs79748582;rs12923583;rs7200786;rs17673553;rs2286975;rs7192790;rs62026379;rs13330041;rs11648019;rs12919732;rs8055968;rs4781035;rs7201845;rs12923849;rs34033347;rs1035088;rs12919828;rs1035089;rs8062923;rs36045143;rs36030173;rs34582516;rs34540843;rs12931878;rs876476;rs34306440;	A	G	-5.87284	-7.16746	--	16:11194823:A:G	CLEC16A	0	intronic	0.117	7	4	5	1	1	1	-	16:11149598	0	RMI2:5.42119|	0	0	CIITA:4.8791|SOCS1:4.86126|RMI2:13.5823|DEXI:117.823|RP11-876N24.5:10.345|	0	0	CLEC16A:0.24768611670020116|DEXI:0.1659959758551308|RMI2:0.16599597585513076|SOCS1:0.09959758551307846|PRM2:0.07303822937625754|PRM3:0.06639839034205229|TNP2:0.06639839034205229|PRM1:0.03983903420523138|CIITA:0.03319919517102615|TVP23A:0.026559356136820922|NUBP1:0.01991951710261569|TEKT5:0.013279678068410461|	-	0	-	-
IgAD_PBC		16	10780835	11615104	rs2867880;rs35498631;rs12919083;rs35383879;rs3862469;rs34720006	16	11231857	rs2867880	2.37e-20	117	rs794424;rs17673553;rs62026379;rs12930373;rs2903692;rs6498168;rs12919732;rs8064154;rs8045630;rs12935657;rs7203459;rs10852330;rs62026377;rs35032408;rs34306440;rs6498166;rs6498165;rs767448;rs6498163;rs12103174;rs7200146;rs7193670;rs6498162;rs9933507;rs17806299;rs998592;rs6498160;rs9888868;rs34972832;rs34443974;rs35300161;rs7184491;rs11642631;rs12444495;rs7192790;rs11648019;rs34582516;rs34083796;rs3…	A	G	-5.20965	-8.92785	--	16:11231857:A:G	CLEC16A	0	intronic	1.633	1f	4	5	1	1	0	White blood cell count;Waist-to-hip ratio adjusted for BMI;Waist-hip ratio;Waist circumference adjusted for body mass index;Type 1 diabetes;Systemic lupus erythematosus;Sum eosinophil basophil counts;Sex hormone-binding globulin levels adjusted for BMI;Sex hormone-binding globulin levels;Self-reported allergy;Respiratory diseases;Pulse pressure;Primary sclerosing cholangitis;Primary biliary chola…	16:11261593	0	0	0	RMI2:7.86609|	CLEC16A:5.87436|DEXI:156.088|RMI2:14.0381|RP11-876N24.5:13.5319|	0	0	CLEC16A:0.27444668008048284|DEXI:0.15935613682092553|RMI2:0.11951710261569416|SOCS1:0.053118712273641844|PRM3:0.04647887323943661|TNP2:0.04647887323943661|PRM2:0.04647887323943661|PRM1:0.04647887323943661|CIITA:0.03319919517102615|TVP23A:0.026559356136820922|NUBP1:0.013279678068410461|TEKT5:0.0066398390342052305|	-	0	-	-
IgAD_IBD		16	10780835	11615104	rs171471;rs8058983	16	11360849	rs8058983	6.44e-11	69	rs62025663;rs34007496;rs36090551;rs34850017;rs918739;rs918737;rs12149160;rs2903826;rs12447782;rs11074961;rs12444882;rs12448960;rs11645404;rs12325495;rs62023635;rs35051965;rs12596526;rs12930005;rs7191700;rs2301365;rs1345879;rs11644626;rs1345878;rs11645592;rs11641715;rs2301127;rs367569;rs11644184;rs415595;rs11640138;rs243324;rs1559392;rs243327;rs62023594;rs243330;rs33977706;rs11645146;rs16958175;rs…	G	A	4.3989	5.82698	--	16:11360849:A:G	RMI2	0	intronic	10.4	4	5	15	1	1	1	-	16:11271247	RMI2:9.26536|RP11-485G7.6:8.43375|	RMI2:9.97179|AC009121.1:9.94207|AC099489.2:7.66223|AC009121.2:4.7892|	0	RMI2:7.57866|RP11-485G7.6:4.30723|	RMI2:309.485|RP11-485G7.6:22.6813|	0	0	RMI2:0.25915492957746483|PRM1:0.07967806841046277|CLEC16A:0.07303822937625754|PRM3:0.0663983903420523|TNP2:0.0663983903420523|SOCS1:0.0663983903420523|PRM2:0.0663983903420523|DEXI:0.01991951710261569|LITAF:0.01991951710261569|SNN:0.013279678068410461|CIITA:0.013279678068410461|TVP23A:0.0066398390342052305|	-	RMI2:1|	-	-
IgAD_T1D	42	16	28235141	29139486	rs149299	16	28485141	rs149299	3.72e-13	126	rs17707300;rs112831778;rs112047757;rs7190771;rs4787455;rs12448429;rs12445744;rs7187604;rs12445823;rs62034351;rs62034358;rs62034350;rs7186573;rs4788078;rs4787456;rs4788079;rs4788080;rs62034322;rs4788081;rs28772958;rs4787457;rs4788085;rs1074631;rs62034321;rs28698667;rs62034319;rs240702;rs181207;rs4787458;rs181206;rs240704;rs181204;rs240705;rs181203;rs40837;rs40836;rs40834;rs40831;rs151174;rs180744;…	C	T	-3.92425	-7.74848	++	16:28485141:C:T	CLN3:CLN3	00:00:00	intronic	4.369	1b	4	5	1	1	0	White bread liking;Weight;Walking pace;Waist-hip ratio;Waist circumference variance;Waist circumference adjusted for body mass index;Waist circumference;Vertex-wise sulcal depth;Vertex-wise cortical thickness;Vertex-wise cortical surface area;Verbal-numerical reasoning;Venous thromboembolism or fibrinogen levels (pleiotropy);Urinary metabolite levels in chronic kidney disease;Ulcerative colitis;T…	16:28473820	SULT1A2:9.17181|TUFM:6.86512|RP11-1348G14.4:5.34547|APOBR:5.05626|ATP2A1:5.04886|CDC37P1:4.79547|	SGF29:9.79625|SULT1A1:9.46463|NPIPB7:9.12836|TUFM:8.52755|SULT1A2:8.20998|NFATC2IP:7.78986|SPNS1:7.70844|NPIPB6:5.65668|RABEP2:5.50815|LAT:5.1189|APOBR:4.70521|AC020765.2:4.50836|AC145285.2:4.37761|EIF3C:3.45811|ATP2A1:16.9952|AC145285.7:1.87801|	SULT1A2:11.9375|	CDC37P1:9.56693|TUFM:7.37711|EIF3C:7.36033|ATXN2L:6.42203|SH2B1:6.32256|SPNS1:6.28217|IL27:5.96754|NPIPB9:5.82126|CLN3:5.43892|SULT1A1:5.41257|NPIPB7:22.702|SULT1A2:14.7183|RP11-1348G14.4:12.434|SGF29:12.3439|	EIF3CL:85.0088|SH2B1:7.85695|APOBR:61.2118|SBK1:57.0345|EIF3C:40.4154|CLN3:39.6297|RP11-1348G14.4:37.2937|TUFM:309.485|CCDC101:309.485|SPNS1:309.485|IL27:29.0544|SULT1A2:255.899|ATP2A1:19.8313|SULT1A1:19.7848|RP11-264B17.3:15.809|A-575C2.4:15.1516|XPO6:11.1238|RP11-57A19.2:10.5998|	0	0	IL27:0.4134808853118712|NUPR1:0.406841046277666|SULT1A1:0.3937625754527162|SULT1A2:0.387122736418511|EIF3C:0.34728370221327964|ATXN2L:0.3406438631790744|NPIPB9:0.3138832997987927|NPIPB6:0.3066398390342052|NPIPB7:0.30060362173038224|SGF29:0.28651911468812874|NPIPB8:0.2665995975855131|SH2B1:0.25412474849094563|SPNS1:0.23340040241448692|TUFM:0.23319919517102614|CLN3:0.19275653923541244|EIF3CL:0.1792…	-	EIF3C:1|	-	-
IgAD_T1D		16	28235141	29139486	rs151233	16	28506428	rs151233	4.04e-13	21	rs231972;rs10521145;rs231971;rs56236750;rs234889;rs9924471;rs11641853;rs151229;rs11074908;rs151230;rs10797300;rs554206;rs508022;rs151320;rs231970;rs151225;rs3194168;rs151227;rs11401;rs231975;rs17639997;	T	C	3.85149	7.87094	++	16:28506428:C:T	CLN3:APOBR	00:00:00	exonic	16.22	NA	1	15	1	1	0	Type 1 diabetes;Platelet-to-lymphocyte ratio;Platelet distribution width;Plateletcrit;Platelet count;Mean platelet volume;Allergic disease (asthma, hay fever or eczema);	16:28839050	0	0	0	TUFM:95.9547|SULT1A2:87.4931|CDC37P1:8.6549|SULT1A1:8.6227|SGF29:8.48267|SPNS1:8.1409|EIF3C:8.12187|SH2B1:6.15416|NPIPB9:5.26326|ATP2A1:5.0302|IL27:4.91518|NPIPB6:4.45229|RP11-1348G14.8:4.15437|NPIPB7:17.1061|RP11-1348G14.4:16.6502|ATXN2L:11.8059|	APOBR:83.5727|CLN3:61.7632|SPNS1:53.0254|RP11-264B17.3:5.76445|SULT1A1:44.2447|CCDC101:37.542|IL27:30.9254|TUFM:280.879|EIF3CL:12.2114|SULT1A2:12.1586|SBK1:10.3468|	APOBR:0.2111234505467715|	TUFM:0.031873|	SULT1A1:0.2661971830985915|APOBR:0.2523138832997988|NUPR1:0.22032193158953722|CLN3:0.19275653923541247|TUFM:0.19275653923541244|IL27:0.17927565392354122|SGF29:0.1659959758551308|SULT1A2:0.14607645875251507|ATXN2L:0.14064386317907443|EIF3C:0.12032193158953723|SBK1:0.11287726358148893|EIF3CL:0.10623742454728369|SPNS1:0.10623742454728369|NPIPB7:0.0663983903420523|LAT:0.05975855130784708|NPIPB8:0.046…	-	APOBR:0.486|CLN3:0.428|IL27:0.086|	SERPINE2_trans_12.4;	-
IgAD_ATD		16	28235141	29139486	rs151233	16	28506428	rs151233	2.08e-09	21	rs231972;rs17639997;rs231971;rs10521145;rs234889;rs56236750;rs11641853;rs151229;rs11074904;rs151230;rs11074908;rs554206;rs508022;rs151320;rs231970;rs151225;rs10797300;rs151227;rs11647881;rs231975;rs3194168;	T	C	3.85149	5.45131	++	16:28506428:C:T	CLN3:APOBR	00:00:00	exonic	16.22	NA	1	15	1	1	0	Type 1 diabetes;Platelet-to-lymphocyte ratio;Platelet distribution width;Plateletcrit;Platelet count;Mean platelet volume;Allergic disease (asthma, hay fever or eczema);	16:28839050	0	0	0	TUFM:95.9547|SULT1A2:87.4931|CDC37P1:8.6549|SULT1A1:8.6227|SGF29:8.48267|SPNS1:8.1409|EIF3C:8.12187|SH2B1:6.15416|NPIPB9:5.26326|ATP2A1:5.0302|IL27:4.91518|NPIPB6:4.45229|RP11-1348G14.8:4.15437|NPIPB7:17.1061|RP11-1348G14.4:16.6502|ATXN2L:11.8059|	APOBR:83.5727|CLN3:61.7632|SPNS1:53.0254|RP11-264B17.3:5.76445|SULT1A1:44.2447|CCDC101:37.542|IL27:30.9254|TUFM:280.879|EIF3CL:12.2114|SULT1A2:12.1586|SBK1:10.3468|	APOBR:0.2111234505467715|	TUFM:0.031873|	SULT1A1:0.2661971830985915|APOBR:0.2523138832997988|NUPR1:0.22032193158953722|CLN3:0.19275653923541247|TUFM:0.19275653923541244|IL27:0.17927565392354122|SGF29:0.1659959758551308|SULT1A2:0.14607645875251507|ATXN2L:0.14064386317907443|EIF3C:0.12032193158953723|SBK1:0.11287726358148893|EIF3CL:0.10623742454728369|SPNS1:0.10623742454728369|NPIPB7:0.0663983903420523|LAT:0.05975855130784708|NPIPB8:0.046…	-	APOBR:0.486|CLN3:0.428|IL27:0.086|	SERPINE2_trans_12.4;	-
IgAD_RA	43	17	37671742	38325426	rs4795400;rs907091;rs12950209;rs7224129	17	38049102	rs12950209	4.54e-14	177	rs4795397;rs1453559;rs9635726;rs34073687;rs35222145;rs8071789;rs9916765;rs12946510;rs3816470;rs2941522;rs12944882;rs9747973;rs9303277;rs2941519;rs4795393;rs903506;rs2088126;rs2904766;rs2952157;rs2904765;rs2952156;rs2517960;rs2934967;rs2517956;rs2517955;rs2517954;rs903501;rs732084;rs2517958;rs2313171;rs2517957;rs9675194;rs2517952;rs907090;rs907089;rs2934951;rs2941506;rs2952152;rs2941505;rs2934952;…	C	T	4.90351	6.72458	--	17:38049102:C:T	GSDMB	11745	intergenic	10.38	7	5	15	0	1	1	-	17:39910767	GSDMB:9.25777|ORMDL3:8.92866|GSDMA:5.84095|ZPBP2:4.58289|RP11-94L15.2:4.13643|	IKZF3:9.74306|ZPBP2:9.57086|GSDMA:9.37339|GSDMB:8.17303|PGAP3:7.7028|ORMDL3:6.34966|STARD3:6.28418|	0	IKZF3:6.93996|GSDMB:51.971|ORMDL3:49.6676|	RP11-94L15.2:69.5565|MSL1:6.74734|PPP1R1B:6.04901|PNMT:5.47094|IGFBP4:4.74873|GSDMB:309.485|ORMDL3:309.485|IKZF3:309.485|STARD3:16.5766|PGAP3:155.108|ERBB2:13.4207|MED1:12.8423|GSDMA:12.6283|CDK12:11.4189|SMARCE1:10.1617|	0	0	GSDMB:0.39376257545271626|ZPBP2:0.33360160965794766|PGAP3:0.3203219315895372|STARD3:0.23360160965794766|IKZF3:0.1925553319919517|ORMDL3:0.1925553319919517|GSDMA:0.17927565392354125|MED24:0.13340040241448692|PSMD3:0.10623742454728369|ERBB2:0.10623742454728369|MED1:0.07303822937625754|MSL1:0.05975855130784708|CDK12:0.05975855130784708|LRRC3C:0.05975855130784708|MIEN1:0.059758551307847074|CSF3:0.053…	-	GSDMB:1|	-	TCL1A;FCGR3B;FCER2;
IgAD_T1D		17	37671742	38325426	rs4795400;rs907091;rs12950209;rs7224129	17	38049102	rs12950209	2.55e-11	137	rs2872516;rs8065777;rs1031460;rs1031458;rs7221605;rs7216558;rs7216389;rs11078927;rs6503524;rs36000226;rs921649;rs62067034;rs921650;rs883770;rs11078926;rs56750287;rs2305479;rs12941333;rs2305480;rs12232498;rs4795399;rs12232497;rs8069176;rs4795398;rs9904624;rs9910826;rs35569035;rs13380815;rs36038753;rs12709365;rs9907088;rs11655198;rs35736272;rs34120102;rs12150079;rs11078925;rs11557466;rs4795397;rs14…	C	T	4.90351	5.25012	--	17:38049102:C:T	GSDMB	11745	intergenic	10.38	7	5	15	0	1	1	-	17:39910767	GSDMB:9.25777|ORMDL3:8.92866|GSDMA:5.84095|ZPBP2:4.58289|RP11-94L15.2:4.13643|	IKZF3:9.74306|ZPBP2:9.57086|GSDMA:9.37339|GSDMB:8.17303|PGAP3:7.7028|ORMDL3:6.34966|STARD3:6.28418|	0	IKZF3:6.93996|GSDMB:51.971|ORMDL3:49.6676|	RP11-94L15.2:69.5565|MSL1:6.74734|PPP1R1B:6.04901|PNMT:5.47094|IGFBP4:4.74873|GSDMB:309.485|ORMDL3:309.485|IKZF3:309.485|STARD3:16.5766|PGAP3:155.108|ERBB2:13.4207|MED1:12.8423|GSDMA:12.6283|CDK12:11.4189|SMARCE1:10.1617|	0	0	GSDMB:0.39376257545271626|ZPBP2:0.33360160965794766|PGAP3:0.3203219315895372|STARD3:0.23360160965794766|IKZF3:0.1925553319919517|ORMDL3:0.1925553319919517|GSDMA:0.17927565392354125|MED24:0.13340040241448692|PSMD3:0.10623742454728369|ERBB2:0.10623742454728369|MED1:0.07303822937625754|MSL1:0.05975855130784708|CDK12:0.05975855130784708|LRRC3C:0.05975855130784708|MIEN1:0.059758551307847074|CSF3:0.053…	-	GSDMB:1|	-	TCL1A;FCGR3B;FCER2;
IgAD_IBD		17	37671742	38325426	rs4795400;rs907091;rs12950209;rs7224129	17	38067020	rs4795400	3.17e-16	145	rs4795403;rs4795402;rs3744246;rs12603332;rs4065275;rs8074437;rs7224129;rs1011082;rs7219923;rs870829;rs9303281;rs869402;rs9303280;rs4795401;rs56380902;rs1008723;rs2290400;rs1565923;rs12150079;rs2934971;rs9635726;rs2643195;rs62066988;rs2517951;rs2643194;rs2517960;rs2517956;rs12150603;rs2517955;rs12150298;rs2517954;rs732083;rs903501;rs2313171;rs9675194;rs907090;rs907089;rs2934951;rs2941506;rs2952152…	T	C	4.59686	8.64318	++	17:38067020:C:T	GSDMB	0	intronic	9.149	6	4	5	1	1	1	White blood cell count;Ulcerative colitis;Type 1 diabetes (age at diagnosis);Type 1 diabetes;Triglyceride levels;Total lipid levels in very large HDL;Total lipid levels in large HDL;Total lipid levels in HDL;Total cholesterol levels;T/B cell;Systemic sclerosis;Systemic lupus erythematosus and Systemic sclerosis;Smoking initiation (ever regular vs never regular) (MTAG);Smoking initiation (ever reg…	17:39919173	GSDMB:9.91797|ORMDL3:9.34403|GSDMA:7.71367|RP11-94L15.2:4.86104|	IKZF3:9.74306|ZPBP2:9.57086|GSDMA:9.37339|GSDMB:8.17303|PGAP3:7.7028|ORMDL3:6.34966|STARD3:6.28418|	0	GSDMB:9.71543|IKZF3:8.34297|ORMDL3:54.0849|ZPBP2:4.72097|	CDK12:9.42125|SMARCE1:7.038|GSDMA:64.9046|MIEN1:6.63294|MSL1:6.26868|RP11-94L15.2:54.8217|PPP1R1B:4.72061|GSDMB:309.485|ORMDL3:309.485|IKZF3:236.855|STARD3:16.6221|ERBB2:11.748|PGAP3:103.671|MED1:10.633|	0	0	GSDMB:0.42052313883299797|PGAP3:0.3203219315895372|ZPBP2:0.31368209255533197|ORMDL3:0.19919517102615691|IKZF3:0.1925553319919517|GSDMA:0.17927565392354125|MED24:0.1599597585513078|STARD3:0.1599597585513078|ERBB2:0.09295774647887323|THRA:0.08672032193158953|PSMD3:0.08631790744466801|LRRC3C:0.0663983903420523|MED1:0.05975855130784708|CSF3:0.053118712273641844|MSL1:0.053118712273641844|MIEN1:0.05311…	-	ORMDL3:0.769|GSDMB:0.231|	-	IL5RA;FAIM3;
IgAD_SLE		17	37671742	38325426	rs4795400;rs907091;rs12950209;rs7224129	17	38075426	rs7224129	1.85e-10	122	rs2305479;rs2305480;rs4795399;rs8069176;rs12949100;rs11651596;rs8067378;rs9910826;rs7359623;rs35569035;rs12950743;rs36038753;rs12950209;rs9907088;rs35736272;rs34189114;rs12939457;rs11557466;rs36095411;rs4795397;rs59716545;rs1453559;rs10852936;rs34073687;rs9916765;rs3816470;rs12944882;rs4252627;rs9303277;rs2517951;rs9909593;rs2643194;rs2952144;rs2517960;rs2517955;rs2517958;rs2517957;rs12940986;rs9…	A	G	-4.619	-5.03993	--	17:38075426:A:G	GSDMB	0	upstream	7.818	1f	2	4	1	1	1	-	17:39937062	GSDMB:9.75141|ORMDL3:9.30525|GSDMA:6.19757|ZPBP2:4.40696|RP11-94L15.2:4.31467|	ORMDL3:9.74856|GSDMA:9.60461|IKZF3:9.18085|ZPBP2:9.13963|PGAP3:7.86603|GSDMB:7.46783|STARD3:7.40759|	0	GSDMA:9.08946|ORMDL3:7.97383|MED24:4.37351|GSDMB:18.4458|	MED1:9.24327|RP11-94L15.2:72.3249|SMARCE1:7.11587|PSMD3:6.53061|PPP1R1B:5.78693|GSDMB:309.485|ORMDL3:309.485|IKZF3:309.485|STARD3:18.413|PGAP3:149.79|GSDMA:12.8574|ERBB2:12.2681|CDK12:11.2418|	0	0	GSDMB:0.40040241448692154|PGAP3:0.32696177062374243|ZPBP2:0.3201207243460764|IKZF3:0.23903420523138832|STARD3:0.20684104627766597|ORMDL3:0.19919517102615691|GSDMA:0.17927565392354125|MED24:0.1265593561368209|ERBB2:0.11951710261569416|PPP1R1B:0.10623742454728369|PSMD3:0.08631790744466801|MIEN1:0.07967806841046277|THRA:0.06659959758551307|GRB7:0.0663983903420523|LRRC3C:0.0663983903420523|CDK12:0.05…	-	GSDMB:0.930|ORMDL3:0.070|	-	FCGR3B;FCER2;
IgAD_ATD	44	17	45554494	46054494	rs4794063	17	45804494	rs4794063	3.1e-11	55	rs10445375;rs17700008;rs11079792;rs12453955;rs8078052;rs11079791;rs11655336;rs11079789;rs17773010;rs4239166;rs11658511;rs4794110;rs11655112;rs4794107;rs11658383;rs12325760;rs4794100;rs4794099;rs11659069;rs57171311;rs66490177;rs41321047;rs2074190;rs4794067;rs1989291;rs11079786;rs149972127;rs139112908;rs56191111;rs59513807;rs66471233;rs11651842;rs8071112;rs58391889;rs8071192;rs6503855;rs12451815;rs…	T	C	3.26934	7.84297	++	17:45804494:C:T	TBX21	6115	intergenic	1.504	5	5	14	1	1	1	Triglyceride levels in LDL;Triglyceride levels in large LDL;Total omega-6 fatty acid levels;Total cholesterol levels;Sex hormone-binding globulin levels;Serum total protein level;Serum phosphate levels;Red blood cell count;Non-albumin protein levels;Multiple sclerosis;Low density lipoprotein cholesterol levels;IgG glycosylation;Hypothyroidism;Human herpes聽virus聽7 U14聽antibody聽levels;Body mass ind…	17:47727128	TBKBP1:5.18285|RP11-290H9.4:4.27052|	TBKBP1:7.27026|	0	TBKBP1:5.50255|NPEPPS:4.40723|	NPEPPS:72.8345|HOXB2:6.82022|ITGB3:6.54768|SNX11:6.32071|COPZ2:5.36168|RP11-580I16.2:5.09897|RP11-6N17.4:17.0969|TBKBP1:146.191|MRPL45P2:12.892|	0	0	TBKBP1:0.17927565392354125|NPEPPS:0.15935613682092553|EFCAB13:0.14004024144869212|TBX21:0.09295774647887323|SCRN2:0.0732394366197183|LRRC46:0.053118712273641844|KPNB1:0.053118712273641844|OSBPL7:0.053118712273641844|MRPL10:0.053118712273641844|SP6:0.04647887323943661|SP2:0.04647887323943661|ITGB3:0.04004024144869215|PNPO:0.03983903420523138|CDK5RAP3:0.03319919517102615|PRR15L:0.03319919517102615|…	-	TBX21:1|	IL5RA_trans_13.0;	-
IgAD_T1D	45	18	12516197	13147976	rs80262450;rs12966224;rs34799913	18	12766197	rs12966224	9.51e-13	33	rs10460003;rs7235964;rs7226608;rs7231683;rs16939788;rs71353225;rs7243762;rs71353224;rs12960892;rs2186941;rs11874945;rs61277070;rs57460226;rs34465486;rs80191532;rs9960807;rs34141130;rs9948472;rs7229751;rs755390;rs2847259;rs888267;rs2847265;rs2542146;rs2847282;rs2847297;rs2542157;rs2542152;rs2847262;rs888271;rs34452117;rs35580406;rs11876243;	G	A	3.5046	8.38006	--	18:12766197:A:G	Y_RNA	5379	intergenic	6.712	6	5	15	1	1	0	-	18:12766198	0	LINC01882:5.40307|AP005482.1:4.66204|	0	0	CEP192:6.39895|	0	0	PTPN2:0.15372233400402413|CEP76:0.05975855130784708|SPIRE1:0.053118712273641844|PSMG2:0.053118712273641844|CEP192:0.04647887323943661|SEH1L:0.03983903420523138|PRELID3A:0.01991951710261569|AFG3L2:0.013279678068410461|LDLRAD4:0.0066398390342052305|TUBB6:0.0066398390342052305|	-	0	-	-
IgAD_T1D		18	12516197	13147976	rs2222138;rs2847281	18	12889217	rs2222138	2.95e-11	0	NONE;	T	G	-3.38465	-7.55874	--	18:12889217:G:T	PTPN2	0	intronic	3.62	NA	5	15	1	1	1	Type 1 diabetes;Psoriasis;Mean reticulocyte volume;Lymphocyte count;Hemoglobin concentration;Hemoglobin;Hematocrit;Esophageal cancer (squamous cell);Eosinophil counts;C-reactive protein levels;C-reactive protein;Body mass index;	18:12818923	0	PTPN2:7.2986|LINC01882:3.73564|	0	0	RP11-773H22.2:8.2204|RP11-973H7.4:51.368|TUBB6:5.22885|RP11-973H7.1:33.6538|CEP192:124.758|	0	0	CEP192:0.1925553319919517|PTPN2:0.1595573440643863|SEH1L:0.09959758551307847|CEP76:0.09295774647887323|PSMG2:0.08631790744466801|AFG3L2:0.04647887323943661|IMPA2:0.03983903420523138|SPIRE1:0.03319919517102615|RNMT:0.03319919517102615|FAM210A:0.03319919517102615|MPPE1:0.03319919517102615|LDLRAD4:0.01991951710261569|PRELID3A:0.013279678068410461|	-	0	-	-
IgAD_ATD		18	12516197	13147976	rs80262450;rs12966224;rs34799913	18	12818922	rs80262450	9.83e-11	73	rs12968719;rs12963474;rs7234029;rs34846641;rs35580406;rs71353227;rs12964314;rs657555;rs150994010;rs11875687;rs9959425;rs35320197;rs34416003;rs12969241;rs8091566;rs658158;rs547268;rs2847280;rs16939895;rs2542149;rs1893217;rs2847278;rs12967678;rs2847274;rs7237497;rs2542147;rs2847259;rs2847260;rs888270;rs2014857;rs11874945;rs61277070;rs57460226;rs34465486;rs80191532;rs35954636;rs34141130;rs12955302;r…	A	G	4.85123	5.02251	++	18:12818922:A:G	PTPN2	0	intronic	0.148	6	4	5	1	1	1	Ulcerative colitis;Type 1 diabetes;Selective IgA deficiency;Sarcoidosis;Rheumatoid arthritis (rheumatoid factor and/or anti-cyclic citrullinated peptide seropositive);Rheumatoid arthritis (ACPA-positive);Rheumatoid arthritis;Red blood cell count;Juvenile idiopathic arthritis (oligoarticular or rheumatoid factor-negative polyarticular);Inflammatory skin disease;Inflammatory bowel disease;Crohn's d…	18:12829066	0	LINC01882:6.10702|AP005482.1:3.84115|	0	RP11-973H7.1:6.58212|LINC01882:25.2209|	RP11-973H7.1:8.07771|	0	0	PTPN2:0.26056338028169007|CEP76:0.053118712273641844|SPIRE1:0.04647887323943661|SEH1L:0.04647887323943661|CEP192:0.04647887323943661|PSMG2:0.04647887323943661|LDLRAD4:0.013279678068410461|PRELID3A:0.013279678068410461|AFG3L2:0.0066398390342052305|	PTPN2:0.710903525352478|SEH1L:0.0636034607887268|CEP76:0.04163028672337532|SPIRE1:0.03697966784238815|PSMG2:0.033707186579704285|CEP192:0.020551593974232674|PRELID3A:0.0077066440135240555|AFG3L2:0.007121684495359659|TUBB6:0.006416759453713894|LDLRAD4:0.0059559401124715805|	PTPN2:1|	-	-
IgAD_ATD		18	12516197	13147976	rs2222138;rs2847281	18	12821593	rs2847281	2.07e-08	14	rs2542162;rs2847282;rs2847258;rs2222138;rs2292759;rs77496433;rs2847273;rs2852151;rs478582;rs8087237;rs588447;rs12971201;rs12957037;rs592390;	G	A	-3.46593	-5.32672	++	18:12821593:A:G	PTPN2	0	intronic	9.561	4	2	5	1	1	1	-	18:12847137	RP11-973H7.1:8.94191|RP11-973H7.4:5.18164|	AP005482.1:7.41908|LINC01882:6.436|PTPN2:4.4015|	0	PTPN2:5.13017|	RP11-973H7.4:172.679|RP11-973H7.1:113.622|	0	0	PTPN2:0.18611670020120724|CEP76:0.053118712273641844|SPIRE1:0.04647887323943661|SEH1L:0.04647887323943661|CEP192:0.04647887323943661|PSMG2:0.04647887323943661|LDLRAD4:0.013279678068410461|PRELID3A:0.013279678068410461|AFG3L2:0.0066398390342052305|	-	0	-	-
IgAD_IBD		18	12516197	13147976	rs80262450;rs12966224;rs34799913	18	12818922	rs80262450	2e-16	68	rs35954636;rs35923716;rs8083786;rs7241016;rs12968719;rs12963474;rs514000;rs7234029;rs487273;rs34846641;rs612058;rs35580406;rs657555;rs11875687;rs35320197;rs12969241;rs2847280;rs8091566;rs2542149;rs658158;rs2847278;rs547268;rs2847274;rs7237497;rs2542147;rs2847259;rs2847260;rs888270;rs2014857;rs11874945;rs61277070;rs57460226;rs34465486;rs80191532;rs34141130;rs71353227;rs7229751;rs12964314;rs1046000…	A	G	4.85123	8.30001	++	18:12818922:A:G	PTPN2	0	intronic	0.148	6	4	5	1	1	1	Ulcerative colitis;Type 1 diabetes;Selective IgA deficiency;Sarcoidosis;Rheumatoid arthritis (rheumatoid factor and/or anti-cyclic citrullinated peptide seropositive);Rheumatoid arthritis (ACPA-positive);Rheumatoid arthritis;Red blood cell count;Juvenile idiopathic arthritis (oligoarticular or rheumatoid factor-negative polyarticular);Inflammatory skin disease;Inflammatory bowel disease;Crohn's d…	18:12829066	0	LINC01882:6.10702|AP005482.1:3.84115|	0	RP11-973H7.1:6.58212|LINC01882:25.2209|	RP11-973H7.1:8.07771|	0	0	PTPN2:0.26056338028169007|CEP76:0.053118712273641844|SPIRE1:0.04647887323943661|SEH1L:0.04647887323943661|CEP192:0.04647887323943661|PSMG2:0.04647887323943661|LDLRAD4:0.013279678068410461|PRELID3A:0.013279678068410461|AFG3L2:0.0066398390342052305|	PTPN2:0.710903525352478|SEH1L:0.0636034607887268|CEP76:0.04163028672337532|SPIRE1:0.03697966784238815|PSMG2:0.033707186579704285|CEP192:0.020551593974232674|PRELID3A:0.0077066440135240555|AFG3L2:0.007121684495359659|TUBB6:0.006416759453713894|LDLRAD4:0.0059559401124715805|	PTPN2:1|	-	-
IgAD_CD		18	12516197	13147976	rs80262450;rs12966224;rs34799913	18	12863840	rs34799913	1.4e-08	28	rs2847278;rs514000;rs12968719;rs2847260;rs487273;rs7234029;rs888270;rs657555;rs34846641;rs11875687;rs71353227;rs35320197;rs12955302;rs12969241;rs579052;rs547268;rs16939895;rs1893217;rs11663253;rs34920518;rs534911;rs35954636;rs2542151;rs34153303;rs35923716;rs2847280;rs484020;rs7241016;	G	T	4.7017	5.86845	--	18:12863840:G:T	PTPN2	0	intronic	1.366	2b	5	15	1	1	0	-	18:12897977	0	SPIRE1:5.47803|LINC01882:4.05621|AP005482.1:3.46324|	0	0	RP11-973H7.1:12.1866|	0	0	PTPN2:0.2271629778672032|SEH1L:0.053118712273641844|CEP76:0.04647887323943661|CEP192:0.04647887323943661|SPIRE1:0.03983903420523138|PSMG2:0.03983903420523138|LDLRAD4:0.01991951710261569|PRELID3A:0.0066398390342052305|	-	0	-	-
IgAD_ATD	46	18	76928302	77428302	rs8093850	18	77178302	rs8093850	4.61e-09	9	rs7240256;rs2002311;rs896011;rs61544066;rs1562722;rs59725651;rs58014733;rs60367979;rs11081537;	G	A	3.61384	5.56644	--	18:77178302:A:G	NFATC1	0	intronic	0.552	2b	3	5	1	0	0	Waist circumference adjusted for body mass index;Medication use (thyroid preparations);Hypothyroidism;Height;Estimated glomerular filtration rate;Creatinine levels;Appendicular lean mass;	18:79418302	0	0	0	0	0	0	0	NFATC1:0.08651911468812877|CTDP1:0.03319919517102615|ATP9B:0.01991951710261569|KCNG2:0.013279678068410461|SALL3:0.0066398390342052305|	-	0	-	-
IgAD_ATD	47	19	4573689	5073689	rs11667267	19	4823689	rs11667267	1.52e-08	16	rs10402063;rs10424978;rs7255265;rs10425559;rs937770;rs7249774;rs28721946;rs62116084;rs8113825;rs7254729;rs4807000;rs6510827;rs6510826;rs10402848;rs10405449;rs4807649;	A	G	-2.49856	-7.5268	--	19:4823689:A:G	TICAM1	0	intronic	1.085	1f	4	5	1	1	1	Vitiligo;Skin cancer;Non-melanoma skin cancer;Mouth ulcers;Medication use (thyroid preparations);Keratinocyte cancer (MTAG);Hypothyroidism;Basal cell carcinoma;Autoimmune traits;	19:4823677	0	PLIN3:7.75394|TICAM1:35.4992|	0	FEM1A:9.79824|TICAM1:7.37176|	TICAM1:136.747|	0	0	TICAM1:0.2193158953722334|FEM1A:0.12615694164989938|PLIN3:0.05975855130784708|UHRF1:0.053118712273641844|ARRDC5:0.053118712273641844|DPP9:0.053118712273641844|KDM4B:0.04647887323943661|MYDGF:0.04647887323943661|TNFAIP8L1:0.03983903420523138|SEMA6B:0.03319919517102615|PLIN4:0.026559356136820922|LRG1:0.026559356136820922|PLIN5:0.026559356136820922|UBXN6:0.01991951710261569|HDGFL2:0.0199195171026156…	-	FEM1A:1|	-	-
IgAD_T1D	48	19	10346988	10846988	rs45524632	19	10596988	rs45524632	6.34e-09	1	rs144309607;	A	C	-3.23067	-6.09273	--	19:10596988:A:C	KEAP1	0	UTR3	0.886	3a	2	4	1	1	0	Type 1 diabetes;Systemic lupus erythematosus;Sarcoidosis;Rheumatoid arthritis (rheumatoid factor and/or anti-cyclic citrullinated peptide seropositive);Rheumatoid arthritis (rheumatoid factor and anti-cyclic citrullinated peptide seronegative);Rheumatoid arthritis (ACPA-positive);Rheumatoid arthritis;Psoriasis vulgaris;Psoriasis or type 2 diabetes (trans-disease meta-analysis)(opposite effect);Ps…	19:10486312	0	0	0	0	TYK2:13.9882|KEAP1:12.111|PDE4A:11.3931|	0	0	SMARCA4:0.1676056338028169|TYK2:0.15975855130784708|KEAP1:0.15975855130784705|KRI1:0.15372233400402413|ICAM5:0.14607645875251507|PDE4A:0.11287726358148893|CDKN2D:0.09295774647887323|ILF3:0.06639839034205229|ATG4D:0.05975855130784708|S1PR5:0.05975855130784708|CDC37:0.05975855130784708|SLC44A2:0.053118712273641844|AP1M2:0.053118712273641844|ICAM3:0.04647887323943661|RAVER1:0.04647887323943661|FDX2:…	-	KEAP1:0.931|PDE4A:0.055|FDX1L:0.014|	-	-
IgAD_ATD	49	19	16908145	17408145	rs67257959	19	17158145	rs67257959	4.44e-11	14	rs8105085;rs111818766;rs7259285;rs10416982;rs8103709;rs11671858;rs10412843;rs10406406;rs10405158;rs1979260;rs1979261;rs10407446;rs10854155;rs12461016;	C	T	5.21623	4.83975	--	19:17158145:C:T	HAUS8	2393	intergenic	0.097	7	4	5	1	1	0	Waist-to-hip ratio adjusted for BMI;Waist-hip ratio;Waist-hip index;Waist circumference adjusted for body mass index;Systolic blood pressure;Selective IgA deficiency;Reticulocyte fraction of red cells;Prostate cancer (early onset);Prostate cancer;Platelet distribution width;Medication use (agents acting on the renin-angiotensin system);Mean reticulocyte volume;Mean corpuscular hemoglobin concentr…	19:17047335	0	HAUS8:6.70582|MYO9B:6.2245|NR2F6:5.65401|	0	HAUS8:5.81994|	OCEL1:6.98683|MRPL34:5.31929|NR2F6:33.2265|CPAMD8:13.5366|HAUS8:110.608|	CTC-429P9.1:0.214796159429989|	0	HAUS8:0.17927565392354125|CPAMD8:0.1327967806841046|NR2F6:0.13279678068410458|OCEL1:0.0663983903420523|MRPL34:0.05975855130784708|MYO9B:0.05975855130784708|F2RL3:0.04647887323943661|USE1:0.04647887323943661|BABAM1:0.03983903420523138|SIN3B:0.03983903420523138|USHBP1:0.03319919517102615|ABHD8:0.03319919517102615|DDA1:0.03319919517102615|ANKLE1:0.03319919517102615|ANO8:0.026559356136820922|GTPBP3:0…	-	HAUS8:1|	-	-
IgAD_ATD	50	19	49919020	50419020	rs2304204	19	50169020	rs2304204	1.44e-08	23	rs113222846;rs7047;rs73934022;rs10415600;rs56055089;rs7259683;rs8109314;rs7508148;rs1045567;rs2082481;rs10411771;rs112539009;rs2304205;rs2005235;rs755769;rs57958955;rs10424801;rs10424751;rs2304206;rs28623325;rs1140375;rs7256146;rs66675705;	C	T	-2.91411	-6.47312	++	19:50169020:C:T	IRF3:BCL2L12	00:00:00	UTR5	11.47	NA	1	1	1	1	0	Youthful appearance (self-reported);Vitiligo;Vertex-wise sulcal depth;Vertex-wise cortical surface area;Self-reported math ability (MTAG);Self-reported math ability;Schizophrenia;Red blood cell count;Iron status biomarkers (total iron binding capacity);Hemoglobin levels;Hemoglobin concentration;Hematocrit;Height;General cognitive ability;Fibrinogen levels;Estimated glomerular filtration rate (cre…	19:49665763	0	CPT1C:6.97984|SCAF1:5.67873|RRAS:5.66502|IRF3:4.60683|	0	0	PRRG2:7.30222|NOSIP:63.0247|ALDH16A1:6.62039|TEAD2:6.25514|TSKS:5.40759|RRAS:5.39797|RCN3:26.264|FCGRT:25.2803|IRF3:228.411|RPL13A:22.7163|PIH1D1:10.6028|	0	IRF3:0.110225|BCL2L12:0.110224|SCAF1:0.103051|	IRF3:0.42052313883299797|NOSIP:0.2599597585513078|PRRG2:0.22052313883299798|FCGRT:0.1792756539235412|CPT1C:0.1527162977867203|RCN3:0.13943661971830984|RPL13A:0.11951710261569416|SCAF1:0.11951710261569416|PRR12:0.11327967806841045|PIH1D1:0.11287726358148893|BCL2L12:0.08651911468812877|RPS11:0.086317907444668|TEAD2:0.07967806841046277|ALDH16A1:0.07303822937625755|PRMT1:0.0663983903420523|DKKL1:0.06…	-	IRF3:0.539|BCL2L12:0.461|	-	-
IgAD_T1D	51	22	37325469	37894115	rs112578407	22	37575469	rs112578407	3.44e-08	12	rs2413457;rs229527;rs73161818;rs6000609;rs5756557;rs73161834;rs6000603;rs5756552;rs6000602;rs5756546;rs5750395;rs5750394;	A	G	2.58709	6.89307	++	22:37575469:A:G	RP1-151B14.6	0	ncRNA_intronic	0.526	5	2	5	1	1	1	Vitiligo;Type 1 diabetes;Systemic lupus erythematosus;Medication use (thyroid preparations);Longevity;Hypothyroidism;Graves' disease;Autoimmune traits;Autoimmune thyroid disease;	22:37179429	0	C1QTNF6:9.51161|Z82188.1:9.37889|	0	SSTR3:5.54512|C1QTNF6:4.68601|	RP1-151B14.9:68.3802|C1QTNF6:309.485|RAC2:12.5081|	0	0	C1QTNF6:0.38028169014084506|SSTR3:0.12615694164989938|TMPRSS6:0.10623742454728369|RAC2:0.10623742454728369|IL2RB:0.09295774647887323|CYTH4:0.053118712273641844|KCTD17:0.053118712273641844|TEX33:0.04647887323943661|TST:0.04647887323943661|MPST:0.04647887323943661|CSF2RB:0.03319919517102615|ELFN2:0.03319919517102615|MFNG:0.026559356136820922|IFT27:0.026559356136820922|NCF4:0.026559356136820922|TXN2…	-	C1QTNF6:1|	-	-

## Sheet: Table S4
DISEASE	gene	sources
ATD	ABCA7	fusion_fdr001;
ATD	ABCF1	MAGMA_fdr001;
ATD	ABHD16A	fusion_fdr001;MAGMA_fdr001;
ATD	ABHD6	MAGMA_fdr001;
ATD	ABI2	MAGMA_fdr001;
ATD	ABT1	fusion_fdr001;MAGMA_fdr001;
ATD	ACAD10	MAGMA_fdr001;
ATD	ACAP1	fusion_fdr001;MAGMA_fdr001;
ATD	ACAP3	fusion_fdr001;MAGMA_fdr001;
ATD	ACD	fusion_fdr001;MAGMA_fdr001;
ATD	ACO2	fusion_fdr001;MAGMA_fdr001;
ATD	ACOX1	fusion_fdr001;MAGMA_fdr001;
ATD	ACTA2	fusion_fdr001;MAGMA_fdr001;
ATD	ACTR2	MAGMA_fdr001;
ATD	ACTRT3	fusion_fdr001;MAGMA_fdr001;
ATD	ACYP1	fusion_fdr001;MAGMA_fdr001;
ATD	ADAD1	MAGMA_fdr001;
ATD	ADAM1B	fusion_fdr001;
ATD	ADCY7	fusion_fdr001;MAGMA_fdr001;
ATD	ADGRG5	MAGMA_fdr001;
ATD	ADM5	MAGMA_fdr001;
ATD	AFF1	fusion_fdr001;MAGMA_fdr001;
ATD	AGER	fusion_fdr001;MAGMA_fdr001;
ATD	AGO2	MAGMA_fdr001;
ATD	AGPAT1	fusion_fdr001;MAGMA_fdr001;
ATD	AGRP	MAGMA_fdr001;
ATD	AHI1	MAGMA_fdr001;
ATD	AHSA2	MAGMA_fdr001;
ATD	AHSA2P	fusion_fdr001;
ATD	AIF1	MAGMA_fdr001;
ATD	AKAP11	MAGMA_fdr001;
ATD	AKAP13	MAGMA_fdr001;
ATD	AKAP5	MAGMA_fdr001;
ATD	AKIRIN1	MAGMA_fdr001;
ATD	AKR7A2	fusion_fdr001;MAGMA_fdr001;
ATD	AKR7L	fusion_fdr001;
ATD	AKT1	fusion_fdr001;
ATD	ALDH16A1	fusion_fdr001;MAGMA_fdr001;
ATD	ALDH2	fusion_fdr001;MAGMA_fdr001;
ATD	ANAPC7	fusion_fdr001;
ATD	ANKRD13A	MAGMA_fdr001;
ATD	ANKRD16	fusion_fdr001;
ATD	ANKRD36	fusion_fdr001;
ATD	ANKRD36B	fusion_fdr001;MAGMA_fdr001;
ATD	ANKRD46	MAGMA_fdr001;
ATD	ANKRD65	MAGMA_fdr001;
ATD	ANKS1A	MAGMA_fdr001;
ATD	ANP32B	fusion_fdr001;MAGMA_fdr001;
ATD	ANXA9	MAGMA_fdr001;
ATD	AP4B1	fusion_fdr001;MAGMA_fdr001;
ATD	AP4B1-AS1	fusion_fdr001;
ATD	APH1A	MAGMA_fdr001;
ATD	APOA1-AS	fusion_fdr001;
ATD	APOC3	fusion_fdr001;
ATD	APOM	fusion_fdr001;MAGMA_fdr001;
ATD	ARAP1	MAGMA_fdr001;
ATD	ARAP1-AS2	fusion_fdr001;
ATD	ARG1	fusion_fdr001;
ATD	ARHGAP31	fusion_fdr001;MAGMA_fdr001;
ATD	ARHGEF12	fusion_fdr001;MAGMA_fdr001;
ATD	ARID4B	fusion_fdr001;MAGMA_fdr001;
ATD	ARID5B	MAGMA_fdr001;
ATD	ARIH2	fusion_fdr001;
ATD	ARMC12	fusion_fdr001;MAGMA_fdr001;
ATD	ARMC2	MAGMA_fdr001;
ATD	ARMS2	MAGMA_fdr001;
ATD	ARPC3	fusion_fdr001;
ATD	ARRDC2	fusion_fdr001;
ATD	ASCC2	fusion_fdr001;MAGMA_fdr001;
ATD	ATAD1	MAGMA_fdr001;
ATD	ATAD5	MAGMA_fdr001;
ATD	ATAT1	MAGMA_fdr001;
ATD	ATF3	fusion_fdr001;
ATD	ATF6B	fusion_fdr001;MAGMA_fdr001;
ATD	ATG16L2	MAGMA_fdr001;
ATD	ATHL1	MAGMA_fdr001;
ATD	ATP1B3	MAGMA_fdr001;
ATD	ATP2A2	fusion_fdr001;
ATD	ATP5L	MAGMA_fdr001;
ATD	ATP6V0C	fusion_fdr001;
ATD	ATP6V0D1	MAGMA_fdr001;
ATD	ATP6V1G2	fusion_fdr001;MAGMA_fdr001;
ATD	ATP8B3	fusion_fdr001;
ATD	ATXN2	fusion_fdr001;MAGMA_fdr001;
ATD	AUH	MAGMA_fdr001;
ATD	AURKAIP1	MAGMA_fdr001;
ATD	B3GALNT2	fusion_fdr001;
ATD	B3GALT4	fusion_fdr001;MAGMA_fdr001;
ATD	B3GALT6	MAGMA_fdr001;
ATD	B3GNT2	fusion_fdr001;MAGMA_fdr001;
ATD	BACE1-AS	fusion_fdr001;
ATD	BACH2	fusion_fdr001;MAGMA_fdr001;
ATD	BAD	MAGMA_fdr001;
ATD	BAG6	MAGMA_fdr001;
ATD	BAK1	MAGMA_fdr001;
ATD	BANF1	fusion_fdr001;
ATD	BATF3	fusion_fdr001;MAGMA_fdr001;
ATD	BAZ1A	fusion_fdr001;
ATD	BAZ1A-AS1	fusion_fdr001;
ATD	BAZ2B	fusion_fdr001;MAGMA_fdr001;
ATD	BAZ2B-AS1	fusion_fdr001;
ATD	BCAS1	MAGMA_fdr001;
ATD	BCL2L12	MAGMA_fdr001;
ATD	BCL2L15	fusion_fdr001;MAGMA_fdr001;
ATD	BCL7A	fusion_fdr001;MAGMA_fdr001;
ATD	BHLHE40	MAGMA_fdr001;
ATD	BLK	MAGMA_fdr001;
ATD	BLTP1	fusion_fdr001;
ATD	BOK	MAGMA_fdr001;
ATD	BOLL	MAGMA_fdr001;
ATD	BRAP	fusion_fdr001;MAGMA_fdr001;
ATD	BRD2	fusion_fdr001;MAGMA_fdr001;
ATD	BRD7	fusion_fdr001;MAGMA_fdr001;
ATD	BRMS1L	MAGMA_fdr001;
ATD	BTBD16	MAGMA_fdr001;
ATD	BTN1A1	MAGMA_fdr001;
ATD	BTN2A1	MAGMA_fdr001;
ATD	BTN2A2	MAGMA_fdr001;
ATD	BTN3A1	MAGMA_fdr001;
ATD	BTN3A2	fusion_fdr001;MAGMA_fdr001;
ATD	BTN3A3	MAGMA_fdr001;
ATD	BTNL2	MAGMA_fdr001;
ATD	C10orf54	MAGMA_fdr001;
ATD	C12orf42	MAGMA_fdr001;
ATD	C12orf76	fusion_fdr001;MAGMA_fdr001;
ATD	C15orf53	MAGMA_fdr001;
ATD	C16orf86	fusion_fdr001;MAGMA_fdr001;
ATD	C19orf38	MAGMA_fdr001;
ATD	C1orf106	MAGMA_fdr001;
ATD	C1orf122	MAGMA_fdr001;
ATD	C1orf43	fusion_fdr001;
ATD	C1QTNF6	fusion_fdr001;MAGMA_fdr001;
ATD	C2	fusion_fdr001;MAGMA_fdr001;
ATD	C22orf46	MAGMA_fdr001;
ATD	C22orf46P	fusion_fdr001;
ATD	C2orf74	MAGMA_fdr001;
ATD	C2orf92	fusion_fdr001;
ATD	C4A	fusion_fdr001;MAGMA_fdr001;
ATD	C4B	fusion_fdr001;MAGMA_fdr001;
ATD	C4orf36	MAGMA_fdr001;
ATD	C5orf30	MAGMA_fdr001;
ATD	C6orf10	MAGMA_fdr001;
ATD	C6orf106	MAGMA_fdr001;
ATD	C6orf136	fusion_fdr001;MAGMA_fdr001;
ATD	C6orf15	MAGMA_fdr001;
ATD	C6orf25	MAGMA_fdr001;
ATD	C6orf47	fusion_fdr001;MAGMA_fdr001;
ATD	C6orf48	MAGMA_fdr001;
ATD	C9orf114	MAGMA_fdr001;
ATD	C9orf156	MAGMA_fdr001;
ATD	CA11	fusion_fdr001;
ATD	CA12	MAGMA_fdr001;
ATD	CA14	MAGMA_fdr001;
ATD	CABP7	fusion_fdr001;MAGMA_fdr001;
ATD	CAMP	MAGMA_fdr001;
ATD	CAMSAP2	fusion_fdr001;MAGMA_fdr001;
ATD	CAMTA2	MAGMA_fdr001;
ATD	CAPSL	MAGMA_fdr001;
ATD	CAPZB	MAGMA_fdr001;
ATD	CARM1	fusion_fdr001;
ATD	CASR	MAGMA_fdr001;
ATD	CASTOR1	fusion_fdr001;
ATD	CAVIN1	fusion_fdr001;
ATD	CBLB	MAGMA_fdr001;
ATD	CCBL1	MAGMA_fdr001;
ATD	CCDC102A	fusion_fdr001;MAGMA_fdr001;
ATD	CCDC134	MAGMA_fdr001;
ATD	CCDC157	MAGMA_fdr001;
ATD	CCDC50	MAGMA_fdr001;
ATD	CCDC63	MAGMA_fdr001;
ATD	CCDC85B	MAGMA_fdr001;
ATD	CCDC88B	fusion_fdr001;MAGMA_fdr001;
ATD	CCHCR1	fusion_fdr001;MAGMA_fdr001;
ATD	CCL20	MAGMA_fdr001;
ATD	CCNL2	MAGMA_fdr001;
ATD	CCR10	fusion_fdr001;
ATD	CCR6	MAGMA_fdr001;
ATD	CD2	MAGMA_fdr001;
ATD	CD226	MAGMA_fdr001;
ATD	CD247	MAGMA_fdr001;
ATD	CD274	MAGMA_fdr001;
ATD	CD28	MAGMA_fdr001;
ATD	CD302	fusion_fdr001;MAGMA_fdr001;
ATD	CD3D	MAGMA_fdr001;
ATD	CD3G	MAGMA_fdr001;
ATD	CD44	fusion_fdr001;MAGMA_fdr001;
ATD	CD5	MAGMA_fdr001;
ATD	CD5L	MAGMA_fdr001;
ATD	CD6	MAGMA_fdr001;
ATD	CD69	MAGMA_fdr001;
ATD	CD7	MAGMA_fdr001;
ATD	CD80	MAGMA_fdr001;
ATD	CD86	MAGMA_fdr001;
ATD	CDC25A	fusion_fdr001;MAGMA_fdr001;
ATD	CDC37	fusion_fdr001;MAGMA_fdr001;
ATD	CDHR5	MAGMA_fdr001;
ATD	CDK2	MAGMA_fdr001;
ATD	CDSN	MAGMA_fdr001;
ATD	CENPT	fusion_fdr001;MAGMA_fdr001;
ATD	CEP128	fusion_fdr001;MAGMA_fdr001;
ATD	CEP43	fusion_fdr001;
ATD	CEP57L1	fusion_fdr001;MAGMA_fdr001;
ATD	CERKL	fusion_fdr001;
ATD	CFAP251	fusion_fdr001;
ATD	CFB	fusion_fdr001;MAGMA_fdr001;
ATD	CFL1	fusion_fdr001;MAGMA_fdr001;
ATD	CFL1P1	fusion_fdr001;
ATD	CHADL	fusion_fdr001;
ATD	CHERP	fusion_fdr001;
ATD	CHRNA9	MAGMA_fdr001;
ATD	CIITA	fusion_fdr001;MAGMA_fdr001;
ATD	CIP2A	fusion_fdr001;
ATD	CLEC2D	MAGMA_fdr001;
ATD	CLECL1	MAGMA_fdr001;
ATD	CLIC1	fusion_fdr001;MAGMA_fdr001;
ATD	CLIP1	fusion_fdr001;
ATD	CLN3	fusion_fdr001;
ATD	CLNK	MAGMA_fdr001;
ATD	CLPS	fusion_fdr001;MAGMA_fdr001;
ATD	CLPSL1	MAGMA_fdr001;
ATD	CLPSL2	MAGMA_fdr001;
ATD	CNR2	MAGMA_fdr001;
ATD	CNTROB	fusion_fdr001;
ATD	COG8	fusion_fdr001;
ATD	COL11A2	fusion_fdr001;MAGMA_fdr001;
ATD	CORO2A	MAGMA_fdr001;
ATD	CPT1C	fusion_fdr001;MAGMA_fdr001;
ATD	CPVL	MAGMA_fdr001;
ATD	CREBL2	fusion_fdr001;
ATD	CRHR1	MAGMA_fdr001;
ATD	CRYBA1	MAGMA_fdr001;
ATD	CRYZL1	fusion_fdr001;MAGMA_fdr001;
ATD	CSDC2	fusion_fdr001;MAGMA_fdr001;
ATD	CSNK2B	fusion_fdr001;MAGMA_fdr001;
ATD	CSTA	fusion_fdr001;
ATD	CTCF	fusion_fdr001;MAGMA_fdr001;
ATD	CTCF-DT	fusion_fdr001;
ATD	CTLA4	MAGMA_fdr001;
ATD	CTRL	fusion_fdr001;MAGMA_fdr001;
ATD	CTSB	fusion_fdr001;MAGMA_fdr001;
ATD	CUTA	fusion_fdr001;MAGMA_fdr001;
ATD	CUTALP	fusion_fdr001;
ATD	CUX2	MAGMA_fdr001;
ATD	CX3CR1	MAGMA_fdr001;
ATD	CYP20A1	MAGMA_fdr001;
ATD	CYP21A1P	fusion_fdr001;
ATD	CYP21A2	fusion_fdr001;MAGMA_fdr001;
ATD	D2HGDH	MAGMA_fdr001;
ATD	DAPP1	MAGMA_fdr001;
ATD	DAXX	fusion_fdr001;MAGMA_fdr001;
ATD	DCLRE1B	fusion_fdr001;MAGMA_fdr001;
ATD	DDAH2	fusion_fdr001;MAGMA_fdr001;
ATD	DDB1	fusion_fdr001;
ATD	DDR1	fusion_fdr001;MAGMA_fdr001;
ATD	DDX28	fusion_fdr001;
ATD	DDX39B	fusion_fdr001;MAGMA_fdr001;
ATD	DDX59	fusion_fdr001;
ATD	DDX6	MAGMA_fdr001;
ATD	DDX60L	MAGMA_fdr001;
ATD	DEF6	MAGMA_fdr001;
ATD	DEFB134	MAGMA_fdr001;
ATD	DEFB135	MAGMA_fdr001;
ATD	DEFB136	MAGMA_fdr001;
ATD	DESI1	MAGMA_fdr001;
ATD	DET1	MAGMA_fdr001;
ATD	DHX16	fusion_fdr001;MAGMA_fdr001;
ATD	DHX58	MAGMA_fdr001;
ATD	DIABLO	fusion_fdr001;
ATD	DLEU2	fusion_fdr001;
ATD	DNAH8	MAGMA_fdr001;
ATD	DNAJB14	MAGMA_fdr001;
ATD	DNAJC21	fusion_fdr001;
ATD	DNAJC28	fusion_fdr001;MAGMA_fdr001;
ATD	DNMBP	MAGMA_fdr001;
ATD	DOK6	fusion_fdr001;
ATD	DONSON	MAGMA_fdr001;
ATD	DPCR1	MAGMA_fdr001;
ATD	DPEP2	MAGMA_fdr001;
ATD	DPEP3	MAGMA_fdr001;
ATD	DPH5-DT	fusion_fdr001;
ATD	DRD4	fusion_fdr001;MAGMA_fdr001;
ATD	DUPD1	MAGMA_fdr001;
ATD	DUS2	fusion_fdr001;
ATD	DUSP16	MAGMA_fdr001;
ATD	DXO	MAGMA_fdr001;
ATD	DYNLL1	MAGMA_fdr001;
ATD	DZIP3	MAGMA_fdr001;
ATD	EAF2	MAGMA_fdr001;
ATD	EDC4	fusion_fdr001;MAGMA_fdr001;
ATD	EFEMP2	MAGMA_fdr001;
ATD	EGFL8	fusion_fdr001;MAGMA_fdr001;
ATD	EHMT2	fusion_fdr001;MAGMA_fdr001;
ATD	EIF1	fusion_fdr001;
ATD	EIF1AD	fusion_fdr001;
ATD	EIF2B2	fusion_fdr001;MAGMA_fdr001;
ATD	ELMO1	MAGMA_fdr001;
ATD	ELOA	fusion_fdr001;
ATD	ELOA-AS1	fusion_fdr001;
ATD	ENDOG	MAGMA_fdr001;
ATD	ENKD1	fusion_fdr001;MAGMA_fdr001;
ATD	ENO3	MAGMA_fdr001;
ATD	ENPP3	MAGMA_fdr001;
ATD	EP300	fusion_fdr001;
ATD	EPM2AIP1	MAGMA_fdr001;
ATD	EPO	MAGMA_fdr001;
ATD	ERBB3	MAGMA_fdr001;
ATD	ERGIC3	MAGMA_fdr001;
ATD	ERI1	fusion_fdr001;MAGMA_fdr001;
ATD	ERICD	fusion_fdr001;
ATD	ERP29	fusion_fdr001;MAGMA_fdr001;
ATD	ESRP2	MAGMA_fdr001;
ATD	ESRRA	fusion_fdr001;MAGMA_fdr001;
ATD	EVPL	MAGMA_fdr001;
ATD	EWSR1	fusion_fdr001;
ATD	FADS1	MAGMA_fdr001;
ATD	FADS2	MAGMA_fdr001;
ATD	FAM109A	MAGMA_fdr001;
ATD	FAM117B	MAGMA_fdr001;
ATD	FAM132A	MAGMA_fdr001;
ATD	FAM149A	MAGMA_fdr001;
ATD	FAM167A	MAGMA_fdr001;
ATD	FAM177A1	fusion_fdr001;MAGMA_fdr001;
ATD	FAM213B	MAGMA_fdr001;
ATD	FAM63A	MAGMA_fdr001;
ATD	FAM65A	MAGMA_fdr001;
ATD	FAM71B	MAGMA_fdr001;
ATD	FAM86B3P	fusion_fdr001;
ATD	FAM89B	fusion_fdr001;
ATD	FARP2	fusion_fdr001;MAGMA_fdr001;
ATD	FAS	fusion_fdr001;MAGMA_fdr001;
ATD	FBXO40	MAGMA_fdr001;
ATD	FCF1	fusion_fdr001;
ATD	FCF1P2	fusion_fdr001;
ATD	FCGRT	fusion_fdr001;MAGMA_fdr001;
ATD	FCHO2	fusion_fdr001;
ATD	FCRL1	MAGMA_fdr001;
ATD	FCRL3	MAGMA_fdr001;
ATD	FCRL4	MAGMA_fdr001;
ATD	FDFT1	fusion_fdr001;MAGMA_fdr001;
ATD	FDX1L	MAGMA_fdr001;
ATD	FEM1A	fusion_fdr001;MAGMA_fdr001;
ATD	FEN1	MAGMA_fdr001;
ATD	FERMT3	fusion_fdr001;
ATD	FGD2	MAGMA_fdr001;
ATD	FGFR1OP	MAGMA_fdr001;
ATD	FHL3	MAGMA_fdr001;
ATD	FIBP	fusion_fdr001;
ATD	FKBP10	fusion_fdr001;
ATD	FKBP2	MAGMA_fdr001;
ATD	FKBP5	fusion_fdr001;MAGMA_fdr001;
ATD	FKBPL	fusion_fdr001;MAGMA_fdr001;
ATD	FLI1	MAGMA_fdr001;
ATD	FLOT1	fusion_fdr001;MAGMA_fdr001;
ATD	FLT3LG	MAGMA_fdr001;
ATD	FMC1	fusion_fdr001;
ATD	FOSL1	MAGMA_fdr001;
ATD	FOXE1	MAGMA_fdr001;
ATD	FOXK1	fusion_fdr001;MAGMA_fdr001;
ATD	FUCA1	fusion_fdr001;MAGMA_fdr001;
ATD	FUT2	fusion_fdr001;MAGMA_fdr001;
ATD	FYN	MAGMA_fdr001;
ATD	GABBR1	MAGMA_fdr001;
ATD	GALE	fusion_fdr001;MAGMA_fdr001;
ATD	GALK1	MAGMA_fdr001;
ATD	GART	MAGMA_fdr001;
ATD	GATA4	MAGMA_fdr001;
ATD	GATC	MAGMA_fdr001;
ATD	GATSL3	MAGMA_fdr001;
ATD	GCA	fusion_fdr001;MAGMA_fdr001;
ATD	GCG	MAGMA_fdr001;
ATD	GFOD2	MAGMA_fdr001;
ATD	GFPT1	MAGMA_fdr001;
ATD	GGPS1	MAGMA_fdr001;
ATD	GIGYF1	fusion_fdr001;MAGMA_fdr001;
ATD	GIP	MAGMA_fdr001;
ATD	GIT2	fusion_fdr001;MAGMA_fdr001;
ATD	GLI1	fusion_fdr001;MAGMA_fdr001;
ATD	GLIS3	MAGMA_fdr001;
ATD	GLS	fusion_fdr001;MAGMA_fdr001;
ATD	GLT8D1	fusion_fdr001;
ATD	GLTP	MAGMA_fdr001;
ATD	GNA15	MAGMA_fdr001;
ATD	GNB2	MAGMA_fdr001;
ATD	GNL1	MAGMA_fdr001;
ATD	GOLGB1	fusion_fdr001;MAGMA_fdr001;
ATD	GP1BA	fusion_fdr001;MAGMA_fdr001;
ATD	GPANK1	fusion_fdr001;MAGMA_fdr001;
ATD	GPR137	fusion_fdr001;MAGMA_fdr001;
ATD	GPR137B	fusion_fdr001;
ATD	GPR183	MAGMA_fdr001;
ATD	GPR25	MAGMA_fdr001;
ATD	GPS2	MAGMA_fdr001;
ATD	GPSM3	MAGMA_fdr001;
ATD	GPX5	MAGMA_fdr001;
ATD	GPX6	MAGMA_fdr001;
ATD	GRAP2	MAGMA_fdr001;
ATD	GTF2H4	fusion_fdr001;MAGMA_fdr001;
ATD	GXYLT1	MAGMA_fdr001;
ATD	H1-4	fusion_fdr001;
ATD	H2AC6	fusion_fdr001;
ATD	H2BC12	fusion_fdr001;
ATD	H2BC15	fusion_fdr001;
ATD	H2BC5	fusion_fdr001;
ATD	H3C10	fusion_fdr001;
ATD	H3F3B	MAGMA_fdr001;
ATD	H4C8	fusion_fdr001;
ATD	HAUS8	MAGMA_fdr001;
ATD	HAVCR2	fusion_fdr001;MAGMA_fdr001;
ATD	HAX1	MAGMA_fdr001;
ATD	HCG27	fusion_fdr001;
ATD	HCLS1	MAGMA_fdr001;
ATD	HCP5	fusion_fdr001;
ATD	HDGF	MAGMA_fdr001;
ATD	HDLBP	MAGMA_fdr001;
ATD	HECTD4	fusion_fdr001;MAGMA_fdr001;
ATD	HEMGN	MAGMA_fdr001;
ATD	HEPHL1	MAGMA_fdr001;
ATD	HFE	MAGMA_fdr001;
ATD	HIBCH	fusion_fdr001;MAGMA_fdr001;
ATD	HIPK1	fusion_fdr001;MAGMA_fdr001;
ATD	HIST1H1A	MAGMA_fdr001;
ATD	HIST1H1B	MAGMA_fdr001;
ATD	HIST1H1C	MAGMA_fdr001;
ATD	HIST1H1E	MAGMA_fdr001;
ATD	HIST1H1T	MAGMA_fdr001;
ATD	HIST1H2AA	MAGMA_fdr001;
ATD	HIST1H2AB	MAGMA_fdr001;
ATD	HIST1H2AC	MAGMA_fdr001;
ATD	HIST1H2AG	MAGMA_fdr001;
ATD	HIST1H2AH	MAGMA_fdr001;
ATD	HIST1H2AI	MAGMA_fdr001;
ATD	HIST1H2AJ	MAGMA_fdr001;
ATD	HIST1H2AK	MAGMA_fdr001;
ATD	HIST1H2AL	MAGMA_fdr001;
ATD	HIST1H2AM	MAGMA_fdr001;
ATD	HIST1H2BA	MAGMA_fdr001;
ATD	HIST1H2BB	MAGMA_fdr001;
ATD	HIST1H2BC	MAGMA_fdr001;
ATD	HIST1H2BD	MAGMA_fdr001;
ATD	HIST1H2BI	MAGMA_fdr001;
ATD	HIST1H2BJ	MAGMA_fdr001;
ATD	HIST1H2BK	MAGMA_fdr001;
ATD	HIST1H2BL	MAGMA_fdr001;
ATD	HIST1H2BM	MAGMA_fdr001;
ATD	HIST1H2BN	MAGMA_fdr001;
ATD	HIST1H2BO	MAGMA_fdr001;
ATD	HIST1H3A	MAGMA_fdr001;
ATD	HIST1H3B	MAGMA_fdr001;
ATD	HIST1H3C	MAGMA_fdr001;
ATD	HIST1H3G	MAGMA_fdr001;
ATD	HIST1H3H	MAGMA_fdr001;
ATD	HIST1H3I	MAGMA_fdr001;
ATD	HIST1H3J	MAGMA_fdr001;
ATD	HIST1H4A	MAGMA_fdr001;
ATD	HIST1H4B	MAGMA_fdr001;
ATD	HIST1H4C	MAGMA_fdr001;
ATD	HIST1H4H	MAGMA_fdr001;
ATD	HIST1H4I	MAGMA_fdr001;
ATD	HIST1H4J	MAGMA_fdr001;
ATD	HIST1H4K	MAGMA_fdr001;
ATD	HIST1H4L	MAGMA_fdr001;
ATD	HLA-A	fusion_fdr001;MAGMA_fdr001;
ATD	HLA-B	fusion_fdr001;MAGMA_fdr001;
ATD	HLA-C	fusion_fdr001;MAGMA_fdr001;
ATD	HLA-DMA	fusion_fdr001;MAGMA_fdr001;
ATD	HLA-DMB	fusion_fdr001;MAGMA_fdr001;
ATD	HLA-DOA	MAGMA_fdr001;
ATD	HLA-DOB	MAGMA_fdr001;
ATD	HLA-DPA1	fusion_fdr001;MAGMA_fdr001;
ATD	HLA-DPB1	MAGMA_fdr001;
ATD	HLA-DQA1	fusion_fdr001;MAGMA_fdr001;
ATD	HLA-DQA2	MAGMA_fdr001;
ATD	HLA-DQB1	fusion_fdr001;MAGMA_fdr001;
ATD	HLA-DQB2	MAGMA_fdr001;
ATD	HLA-DRA	fusion_fdr001;MAGMA_fdr001;
ATD	HLA-DRB1	fusion_fdr001;MAGMA_fdr001;
ATD	HLA-DRB5	fusion_fdr001;MAGMA_fdr001;
ATD	HLA-E	MAGMA_fdr001;
ATD	HLA-F	MAGMA_fdr001;
ATD	HLA-G	fusion_fdr001;MAGMA_fdr001;
ATD	HLA-H	fusion_fdr001;
ATD	HLA-J	fusion_fdr001;
ATD	HLA-T	fusion_fdr001;
ATD	HLA-W	fusion_fdr001;
ATD	HMGCL	fusion_fdr001;MAGMA_fdr001;
ATD	HMGN4	MAGMA_fdr001;
ATD	HMHA1	MAGMA_fdr001;
ATD	HN1L	MAGMA_fdr001;
ATD	HNRNPCP2	fusion_fdr001;
ATD	HORMAD2	MAGMA_fdr001;
ATD	HPD	MAGMA_fdr001;
ATD	HRAS	fusion_fdr001;
ATD	HSD11B2	MAGMA_fdr001;
ATD	HSD17B8	fusion_fdr001;MAGMA_fdr001;
ATD	HSPA1A	fusion_fdr001;MAGMA_fdr001;
ATD	HSPA1B	fusion_fdr001;MAGMA_fdr001;
ATD	HSPA1L	fusion_fdr001;MAGMA_fdr001;
ATD	HSPA2	fusion_fdr001;
ATD	HSPA8	fusion_fdr001;
ATD	HSPB9	MAGMA_fdr001;
ATD	HVCN1	fusion_fdr001;MAGMA_fdr001;
ATD	ICAM1	MAGMA_fdr001;
ATD	ICAM3	MAGMA_fdr001;
ATD	ICOS	MAGMA_fdr001;
ATD	IER3	fusion_fdr001;MAGMA_fdr001;
ATD	IFI30	fusion_fdr001;MAGMA_fdr001;
ATD	IFITM1	MAGMA_fdr001;
ATD	IFITM2	fusion_fdr001;MAGMA_fdr001;
ATD	IFITM3	MAGMA_fdr001;
ATD	IFITM5	MAGMA_fdr001;
ATD	IFT80	MAGMA_fdr001;
ATD	IKZF2	fusion_fdr001;MAGMA_fdr001;
ATD	IKZF3	MAGMA_fdr001;
ATD	IKZF4	MAGMA_fdr001;
ATD	IL12A	fusion_fdr001;
ATD	IL15RA	fusion_fdr001;
ATD	IL2	MAGMA_fdr001;
ATD	IL21	MAGMA_fdr001;
ATD	IL23R	MAGMA_fdr001;
ATD	IL24	MAGMA_fdr001;
ATD	IL2RA	MAGMA_fdr001;
ATD	IL2RB	MAGMA_fdr001;
ATD	IL31	MAGMA_fdr001;
ATD	IL6R	MAGMA_fdr001;
ATD	IL7R	fusion_fdr001;MAGMA_fdr001;
ATD	ILDR1	MAGMA_fdr001;
ATD	INCA1	fusion_fdr001;MAGMA_fdr001;
ATD	INHBC	MAGMA_fdr001;
ATD	INHBE	MAGMA_fdr001;
ATD	INPP1	MAGMA_fdr001;
ATD	INPP5B	MAGMA_fdr001;
ATD	INSR	MAGMA_fdr001;
ATD	INSRR	MAGMA_fdr001;
ATD	INTS11	fusion_fdr001;
ATD	IQCB1	MAGMA_fdr001;
ATD	IQCN	fusion_fdr001;
ATD	IRF3	fusion_fdr001;MAGMA_fdr001;
ATD	IRF4	MAGMA_fdr001;
ATD	IRF5	MAGMA_fdr001;
ATD	IRF7	fusion_fdr001;MAGMA_fdr001;
ATD	ISG15	fusion_fdr001;
ATD	ISG20L2	fusion_fdr001;MAGMA_fdr001;
ATD	ITGA4	fusion_fdr001;
ATD	ITGB3	MAGMA_fdr001;
ATD	ITGB4	MAGMA_fdr001;
ATD	ITGB8	MAGMA_fdr001;
ATD	ITK	MAGMA_fdr001;
ATD	ITPR3	MAGMA_fdr001;
ATD	JAK1	MAGMA_fdr001;
ATD	JDP2-AS1	fusion_fdr001;
ATD	JUND	fusion_fdr001;MAGMA_fdr001;
ATD	KANSL1	MAGMA_fdr001;
ATD	KAT2A	fusion_fdr001;MAGMA_fdr001;
ATD	KAT6B	fusion_fdr001;
ATD	KCNH4	MAGMA_fdr001;
ATD	KCNK4	MAGMA_fdr001;
ATD	KCNRG	fusion_fdr001;
ATD	KCTD1	MAGMA_fdr001;
ATD	KCTD11	MAGMA_fdr001;
ATD	KCTD19	MAGMA_fdr001;
ATD	KCTD5	MAGMA_fdr001;
ATD	KDM6B	MAGMA_fdr001;
ATD	KIAA1109	MAGMA_fdr001;
ATD	KIAA1683	MAGMA_fdr001;
ATD	KIAA2012	MAGMA_fdr001;
ATD	KIF1C	MAGMA_fdr001;
ATD	KIFC1	fusion_fdr001;MAGMA_fdr001;
ATD	KLF10	fusion_fdr001;
ATD	KLF3	MAGMA_fdr001;
ATD	KLLN	fusion_fdr001;MAGMA_fdr001;
ATD	KLRB1	MAGMA_fdr001;
ATD	KMT2A	MAGMA_fdr001;
ATD	KPNB1	MAGMA_fdr001;
ATD	KXD1	fusion_fdr001;
ATD	L3MBTL2	fusion_fdr001;
ATD	LCAT	fusion_fdr001;MAGMA_fdr001;
ATD	LIF	fusion_fdr001;MAGMA_fdr001;
ATD	LINC01881	fusion_fdr001;
ATD	LINC02980	fusion_fdr001;
ATD	LMNTD2	MAGMA_fdr001;
ATD	LMNTD2-AS1	fusion_fdr001;
ATD	LNCRNA-IUR	fusion_fdr001;
ATD	LOC100996598	MAGMA_fdr001;
ATD	LOC101060024	MAGMA_fdr001;
ATD	LOC101929163	MAGMA_fdr001;
ATD	LOC101929490	MAGMA_fdr001;
ATD	LOC285095	MAGMA_fdr001;
ATD	LOC554223	MAGMA_fdr001;
ATD	LOH12CR1	MAGMA_fdr001;
ATD	LPP	MAGMA_fdr001;
ATD	LRRC16A	MAGMA_fdr001;
ATD	LRRC31	MAGMA_fdr001;
ATD	LRRC32	fusion_fdr001;
ATD	LRRC34	MAGMA_fdr001;
ATD	LRRC36	MAGMA_fdr001;
ATD	LRRC75A	MAGMA_fdr001;
ATD	LRRC8A	MAGMA_fdr001;
ATD	LRRC8D	MAGMA_fdr001;
ATD	LRRFIP2	MAGMA_fdr001;
ATD	LRRIQ4	MAGMA_fdr001;
ATD	LSM2	MAGMA_fdr001;
ATD	LST1	fusion_fdr001;MAGMA_fdr001;
ATD	LTA	fusion_fdr001;MAGMA_fdr001;
ATD	LTB	MAGMA_fdr001;
ATD	LTBP2	fusion_fdr001;
ATD	LY6G5B	MAGMA_fdr001;
ATD	LY6G5C	fusion_fdr001;MAGMA_fdr001;
ATD	LY6G6C	fusion_fdr001;MAGMA_fdr001;
ATD	LY6G6D	MAGMA_fdr001;
ATD	LY6G6F	MAGMA_fdr001;
ATD	LY75-CD302	MAGMA_fdr001;
ATD	LYPLA2	fusion_fdr001;
ATD	LZTFL1	MAGMA_fdr001;
ATD	MAF	MAGMA_fdr001;
ATD	MAGI3	fusion_fdr001;MAGMA_fdr001;
ATD	MAMSTR	MAGMA_fdr001;
ATD	MANEAL	MAGMA_fdr001;
ATD	MAP1S	fusion_fdr001;
ATD	MAPK1	MAGMA_fdr001;
ATD	MAPKAPK5	fusion_fdr001;MAGMA_fdr001;
ATD	MAPKAPK5-AS1	fusion_fdr001;
ATD	MAPT	MAGMA_fdr001;
ATD	MARCHF7	fusion_fdr001;MAGMA_fdr001;
ATD	MARCHF6	fusion_fdr001;
ATD	MAS1L	MAGMA_fdr001;
ATD	MAST3	fusion_fdr001;MAGMA_fdr001;
ATD	MB21D2	fusion_fdr001;
ATD	MBD6	fusion_fdr001;
ATD	MBNL2	MAGMA_fdr001;
ATD	MCCD1	MAGMA_fdr001;
ATD	MDC1	fusion_fdr001;MAGMA_fdr001;
ATD	MED23	fusion_fdr001;MAGMA_fdr001;
ATD	MED7	fusion_fdr001;MAGMA_fdr001;
ATD	MEF2D	fusion_fdr001;
ATD	MEI1	fusion_fdr001;MAGMA_fdr001;
ATD	MEPCE	fusion_fdr001;
ATD	MFHAS1	fusion_fdr001;MAGMA_fdr001;
ATD	MFSD6	fusion_fdr001;MAGMA_fdr001;
ATD	MICA	fusion_fdr001;MAGMA_fdr001;
ATD	MICB	fusion_fdr001;MAGMA_fdr001;
ATD	MIEN1	fusion_fdr001;
ATD	MIGA2	fusion_fdr001;
ATD	MINK1	fusion_fdr001;
ATD	MINOS1	MAGMA_fdr001;
ATD	MINOS1-NBL1	MAGMA_fdr001;
ATD	MIR181A2HG	fusion_fdr001;
ATD	MLH1	fusion_fdr001;MAGMA_fdr001;
ATD	MLH3	fusion_fdr001;MAGMA_fdr001;
ATD	MLX	fusion_fdr001;
ATD	MLXIP	fusion_fdr001;
ATD	MMEL1	MAGMA_fdr001;
ATD	MMP15	fusion_fdr001;
ATD	MOG	MAGMA_fdr001;
ATD	MPV17L2	fusion_fdr001;MAGMA_fdr001;
ATD	MRPL20	MAGMA_fdr001;
ATD	MRPL24	MAGMA_fdr001;
ATD	MRPL38	MAGMA_fdr001;
ATD	MRPS18B	fusion_fdr001;MAGMA_fdr001;
ATD	MSH5	fusion_fdr001;MAGMA_fdr001;
ATD	MSRA	MAGMA_fdr001;
ATD	MTAP	fusion_fdr001;
ATD	MTF1	MAGMA_fdr001;
ATD	MTMR3	fusion_fdr001;MAGMA_fdr001;
ATD	MTMR9	fusion_fdr001;MAGMA_fdr001;
ATD	MUC21	MAGMA_fdr001;
ATD	MUC22	MAGMA_fdr001;
ATD	MUS81	fusion_fdr001;MAGMA_fdr001;
ATD	MXRA8	MAGMA_fdr001;
ATD	MYH15	MAGMA_fdr001;
ATD	MYL2	fusion_fdr001;MAGMA_fdr001;
ATD	MYNN	fusion_fdr001;MAGMA_fdr001;
ATD	MYO9B	MAGMA_fdr001;
ATD	MYRF	MAGMA_fdr001;
ATD	NAA25	fusion_fdr001;MAGMA_fdr001;
ATD	NAB1	fusion_fdr001;MAGMA_fdr001;
ATD	NANS	fusion_fdr001;MAGMA_fdr001;
ATD	NBL1	fusion_fdr001;MAGMA_fdr001;
ATD	NCBP1	fusion_fdr001;MAGMA_fdr001;
ATD	NCR3	MAGMA_fdr001;
ATD	NEIL2	MAGMA_fdr001;
ATD	NEK6	fusion_fdr001;MAGMA_fdr001;
ATD	NEK9	fusion_fdr001;MAGMA_fdr001;
ATD	NELFE	fusion_fdr001;MAGMA_fdr001;
ATD	NEMP2	fusion_fdr001;
ATD	NENF	fusion_fdr001;
ATD	NEU1	fusion_fdr001;MAGMA_fdr001;
ATD	NEU3	fusion_fdr001;MAGMA_fdr001;
ATD	NEURL4	MAGMA_fdr001;
ATD	NEUROG2	MAGMA_fdr001;
ATD	NF2	fusion_fdr001;MAGMA_fdr001;
ATD	NFAT5	fusion_fdr001;
ATD	NFATC1	MAGMA_fdr001;
ATD	NFE2L3	fusion_fdr001;
ATD	NFIL3	fusion_fdr001;
ATD	NFKBIL1	fusion_fdr001;MAGMA_fdr001;
ATD	NFU1	MAGMA_fdr001;
ATD	NHP2L1	MAGMA_fdr001;
ATD	NIPSNAP1	MAGMA_fdr001;
ATD	NKAPL	fusion_fdr001;MAGMA_fdr001;
ATD	NKX2-3	MAGMA_fdr001;
ATD	NME6	fusion_fdr001;MAGMA_fdr001;
ATD	NOSIP	MAGMA_fdr001;
ATD	NOTCH4	fusion_fdr001;MAGMA_fdr001;
ATD	NPAS1	fusion_fdr001;
ATD	NPC2	fusion_fdr001;
ATD	NPEPPS	fusion_fdr001;MAGMA_fdr001;
ATD	NR1I3	fusion_fdr001;
ATD	NR3C1	MAGMA_fdr001;
ATD	NR3C2	fusion_fdr001;
ATD	NRM	MAGMA_fdr001;
ATD	NRN1L	MAGMA_fdr001;
ATD	NSL1	fusion_fdr001;MAGMA_fdr001;
ATD	NTN5	fusion_fdr001;
ATD	NTRK1	fusion_fdr001;MAGMA_fdr001;
ATD	NUTF2	fusion_fdr001;MAGMA_fdr001;
ATD	OLFML3	fusion_fdr001;MAGMA_fdr001;
ATD	OR10C1	MAGMA_fdr001;
ATD	OR11A1	MAGMA_fdr001;
ATD	OR12D2	MAGMA_fdr001;
ATD	OR12D3	MAGMA_fdr001;
ATD	OR14J1	MAGMA_fdr001;
ATD	OR2B2	MAGMA_fdr001;
ATD	OR2B3	MAGMA_fdr001;
ATD	OR2B6	MAGMA_fdr001;
ATD	OR2H1	MAGMA_fdr001;
ATD	OR2H2	MAGMA_fdr001;
ATD	OR2J2	MAGMA_fdr001;
ATD	OR2J3	MAGMA_fdr001;
ATD	OR2W1	MAGMA_fdr001;
ATD	OR5V1	MAGMA_fdr001;
ATD	OTUB1	fusion_fdr001;
ATD	OVOS	MAGMA_fdr001;
ATD	P2RX4	fusion_fdr001;
ATD	P2RY6	fusion_fdr001;
ATD	PA2G4	MAGMA_fdr001;
ATD	PAFAH1B2	MAGMA_fdr001;
ATD	PANK4	fusion_fdr001;
ATD	PANX1	fusion_fdr001;MAGMA_fdr001;
ATD	PAPSS2	fusion_fdr001;MAGMA_fdr001;
ATD	PARD6A	fusion_fdr001;MAGMA_fdr001;
ATD	PBX2	fusion_fdr001;MAGMA_fdr001;
ATD	PCNPP1	fusion_fdr001;
ATD	PCSK7	fusion_fdr001;MAGMA_fdr001;
ATD	PDCD1	MAGMA_fdr001;
ATD	PDE10A	MAGMA_fdr001;
ATD	PDE4A	MAGMA_fdr001;
ATD	PDE4C	MAGMA_fdr001;
ATD	PDE7A	MAGMA_fdr001;
ATD	PDE8B	fusion_fdr001;MAGMA_fdr001;
ATD	PDHB	fusion_fdr001;MAGMA_fdr001;
ATD	PDLIM4	MAGMA_fdr001;
ATD	PDPK1	fusion_fdr001;
ATD	PDXP	fusion_fdr001;
ATD	PFDN6	fusion_fdr001;MAGMA_fdr001;
ATD	PFKFB3	MAGMA_fdr001;
ATD	PFKFB4	fusion_fdr001;
ATD	PFN1	MAGMA_fdr001;
ATD	PGBD1	fusion_fdr001;MAGMA_fdr001;
ATD	PGF	fusion_fdr001;
ATD	PHB1	fusion_fdr001;
ATD	PHETA1	fusion_fdr001;
ATD	PHF1	fusion_fdr001;MAGMA_fdr001;
ATD	PHF19	fusion_fdr001;
ATD	PHF20L1	MAGMA_fdr001;
ATD	PHF5A	MAGMA_fdr001;
ATD	PHRF1	fusion_fdr001;MAGMA_fdr001;
ATD	PHTF1	fusion_fdr001;MAGMA_fdr001;
ATD	PIH1D1	fusion_fdr001;MAGMA_fdr001;
ATD	PIK3R2	fusion_fdr001;MAGMA_fdr001;
ATD	PIK3R5	MAGMA_fdr001;
ATD	PINX1	fusion_fdr001;
ATD	PITHD1	fusion_fdr001;
ATD	PKN3	fusion_fdr001;
ATD	PLA2G15	MAGMA_fdr001;
ATD	PLCB3	fusion_fdr001;MAGMA_fdr001;
ATD	PLCL1	MAGMA_fdr001;
ATD	PLEKHA1	fusion_fdr001;MAGMA_fdr001;
ATD	PLEKHG4	MAGMA_fdr001;
ATD	PLEKHH2	fusion_fdr001;
ATD	PLGRKT	MAGMA_fdr001;
ATD	PLIN3	MAGMA_fdr001;
ATD	PLXNC1	MAGMA_fdr001;
ATD	PMEL	MAGMA_fdr001;
ATD	PMM1	fusion_fdr001;MAGMA_fdr001;
ATD	PNPT1	fusion_fdr001;MAGMA_fdr001;
ATD	POGLUT1	MAGMA_fdr001;
ATD	POLR2A	fusion_fdr001;
ATD	POLR2E	MAGMA_fdr001;
ATD	POLR3H	fusion_fdr001;MAGMA_fdr001;
ATD	POP7	fusion_fdr001;MAGMA_fdr001;
ATD	POU5F1	fusion_fdr001;MAGMA_fdr001;
ATD	PPARD	fusion_fdr001;
ATD	PPARG	fusion_fdr001;
ATD	PPHLN1	fusion_fdr001;MAGMA_fdr001;
ATD	PPIP5K2	fusion_fdr001;
ATD	PPM1F	MAGMA_fdr001;
ATD	PPP1CC	fusion_fdr001;
ATD	PPP1R10	fusion_fdr001;MAGMA_fdr001;
ATD	PPP1R11	MAGMA_fdr001;
ATD	PPP1R14B	fusion_fdr001;MAGMA_fdr001;
ATD	PPP1R18	fusion_fdr001;MAGMA_fdr001;
ATD	PPP1R35	fusion_fdr001;
ATD	PPP1R36	fusion_fdr001;
ATD	PPP1R3B	fusion_fdr001;MAGMA_fdr001;
ATD	PPT2	fusion_fdr001;MAGMA_fdr001;
ATD	PPTC7	fusion_fdr001;
ATD	PQLC2	MAGMA_fdr001;
ATD	PRAG1	fusion_fdr001;
ATD	PRAM1	MAGMA_fdr001;
ATD	PRCC	MAGMA_fdr001;
ATD	PRDX5	MAGMA_fdr001;
ATD	PRKCQ	fusion_fdr001;MAGMA_fdr001;
ATD	PRKCQ-AS1	fusion_fdr001;
ATD	PRM1	MAGMA_fdr001;
ATD	PRMT1	MAGMA_fdr001;
ATD	PRR12	fusion_fdr001;MAGMA_fdr001;
ATD	PRR3	MAGMA_fdr001;
ATD	PRRC2A	fusion_fdr001;MAGMA_fdr001;
ATD	PRRC2C	fusion_fdr001;
ATD	PRRG2	fusion_fdr001;MAGMA_fdr001;
ATD	PRRT1	fusion_fdr001;MAGMA_fdr001;
ATD	PRSS16	MAGMA_fdr001;
ATD	PRXL2B	fusion_fdr001;
ATD	PSKH1	fusion_fdr001;MAGMA_fdr001;
ATD	PSMB10	MAGMA_fdr001;
ATD	PSMB7	fusion_fdr001;MAGMA_fdr001;
ATD	PSMB8	fusion_fdr001;MAGMA_fdr001;
ATD	PSMB8-AS1	fusion_fdr001;
ATD	PSMB9	fusion_fdr001;MAGMA_fdr001;
ATD	PSMD14	fusion_fdr001;MAGMA_fdr001;
ATD	PSMD5	fusion_fdr001;
ATD	PSMD9	fusion_fdr001;MAGMA_fdr001;
ATD	PSORS1C1	MAGMA_fdr001;
ATD	PSORS1C2	MAGMA_fdr001;
ATD	PTH2	MAGMA_fdr001;
ATD	PTK2	MAGMA_fdr001;
ATD	PTPN11	fusion_fdr001;MAGMA_fdr001;
ATD	PTPN13	fusion_fdr001;MAGMA_fdr001;
ATD	PTPN2	MAGMA_fdr001;
ATD	PTPN22	fusion_fdr001;MAGMA_fdr001;
ATD	PTPRC	MAGMA_fdr001;
ATD	PTRF	MAGMA_fdr001;
ATD	PUS10	MAGMA_fdr001;
ATD	PUSL1	fusion_fdr001;MAGMA_fdr001;
ATD	PXK	fusion_fdr001;MAGMA_fdr001;
ATD	PYM1	fusion_fdr001;
ATD	QTRT1	fusion_fdr001;
ATD	RAB20	fusion_fdr001;MAGMA_fdr001;
ATD	RAB2A	MAGMA_fdr001;
ATD	RAB3A	MAGMA_fdr001;
ATD	RAB3D	fusion_fdr001;
ATD	RAB5B	fusion_fdr001;MAGMA_fdr001;
ATD	RAB5C	fusion_fdr001;MAGMA_fdr001;
ATD	RAB8B	MAGMA_fdr001;
ATD	RAC2	MAGMA_fdr001;
ATD	RAD51B	MAGMA_fdr001;
ATD	RALGAPA1	fusion_fdr001;MAGMA_fdr001;
ATD	RANBP10	fusion_fdr001;MAGMA_fdr001;
ATD	RANGAP1	fusion_fdr001;MAGMA_fdr001;
ATD	RAPH1	MAGMA_fdr001;
ATD	RASGRP1	MAGMA_fdr001;
ATD	RASSF7	fusion_fdr001;MAGMA_fdr001;
ATD	RAVER1	MAGMA_fdr001;
ATD	RAVER2	MAGMA_fdr001;
ATD	RBM17	MAGMA_fdr001;
ATD	RBM34	MAGMA_fdr001;
ATD	RBPJ	fusion_fdr001;
ATD	RCAN3	MAGMA_fdr001;
ATD	RERE	fusion_fdr001;MAGMA_fdr001;
ATD	RERE-AS1	fusion_fdr001;
ATD	RETNLB	MAGMA_fdr001;
ATD	RETREG3	fusion_fdr001;
ATD	RFX7	fusion_fdr001;
ATD	RGL2	fusion_fdr001;MAGMA_fdr001;
ATD	RIN3	MAGMA_fdr001;
ATD	RING1	fusion_fdr001;MAGMA_fdr001;
ATD	RLTPR	MAGMA_fdr001;
ATD	RMI2	MAGMA_fdr001;
ATD	RNASET2	MAGMA_fdr001;
ATD	RNF167	MAGMA_fdr001;
ATD	RNF215	MAGMA_fdr001;
ATD	RNF39	fusion_fdr001;MAGMA_fdr001;
ATD	RNF5	fusion_fdr001;MAGMA_fdr001;
ATD	RORC	MAGMA_fdr001;
ATD	RP1L1	MAGMA_fdr001;
ATD	RPH3A	MAGMA_fdr001;
ATD	RPL13A	fusion_fdr001;
ATD	RPL18A	fusion_fdr001;
ATD	RPL3P2	fusion_fdr001;
ATD	RPL6	fusion_fdr001;MAGMA_fdr001;
ATD	RPL7AP11	fusion_fdr001;
ATD	RPP14	fusion_fdr001;
ATD	RPP21	MAGMA_fdr001;
ATD	RPS11	fusion_fdr001;MAGMA_fdr001;
ATD	RPS12	MAGMA_fdr001;
ATD	RPS18	MAGMA_fdr001;
ATD	RPS26	MAGMA_fdr001;
ATD	RPS6KA4	MAGMA_fdr001;
ATD	RRAS	fusion_fdr001;MAGMA_fdr001;
ATD	RRNAD1	MAGMA_fdr001;
ATD	RSBN1	fusion_fdr001;MAGMA_fdr001;
ATD	RSRC2	fusion_fdr001;
ATD	RTKN2	MAGMA_fdr001;
ATD	RTP5	MAGMA_fdr001;
ATD	RXRB	MAGMA_fdr001;
ATD	SAE1	fusion_fdr001;
ATD	SAPCD1	fusion_fdr001;MAGMA_fdr001;
ATD	SART1	MAGMA_fdr001;
ATD	SBNO2	fusion_fdr001;MAGMA_fdr001;
ATD	SCAF1	fusion_fdr001;MAGMA_fdr001;
ATD	SCGN	MAGMA_fdr001;
ATD	SCNN1D	MAGMA_fdr001;
ATD	SCT	MAGMA_fdr001;
ATD	SCUBE3	fusion_fdr001;MAGMA_fdr001;
ATD	SCUBE3-AS1	fusion_fdr001;
ATD	SDF4	fusion_fdr001;MAGMA_fdr001;
ATD	SEC14L2	fusion_fdr001;
ATD	SECTM1	MAGMA_fdr001;
ATD	SEPT2	MAGMA_fdr001;
ATD	SEPTIN2	fusion_fdr001;
ATD	SEPTIN3	fusion_fdr001;
ATD	SESN1	fusion_fdr001;MAGMA_fdr001;
ATD	SESN3	fusion_fdr001;
ATD	SET	fusion_fdr001;
ATD	SETD1B	fusion_fdr001;
ATD	SF3A1	fusion_fdr001;MAGMA_fdr001;
ATD	SFTA2	MAGMA_fdr001;
ATD	SGF29	fusion_fdr001;
ATD	SGK223	MAGMA_fdr001;
ATD	SGMS1	MAGMA_fdr001;
ATD	SH2B3	fusion_fdr001;MAGMA_fdr001;
ATD	SH2D2A	fusion_fdr001;MAGMA_fdr001;
ATD	SH3BP2	MAGMA_fdr001;
ATD	SIDT2	fusion_fdr001;MAGMA_fdr001;
ATD	SIK3	MAGMA_fdr001;
ATD	SKI	fusion_fdr001;
ATD	SKIC2	fusion_fdr001;
ATD	SKIV2L	MAGMA_fdr001;
ATD	SLC10A6	MAGMA_fdr001;
ATD	SLC12A2-DT	fusion_fdr001;
ATD	SLC12A4	fusion_fdr001;MAGMA_fdr001;
ATD	SLC15A2	fusion_fdr001;MAGMA_fdr001;
ATD	SLC15A4	fusion_fdr001;MAGMA_fdr001;
ATD	SLC17A1	MAGMA_fdr001;
ATD	SLC17A2	MAGMA_fdr001;
ATD	SLC17A3	MAGMA_fdr001;
ATD	SLC17A4	MAGMA_fdr001;
ATD	SLC17A7	fusion_fdr001;MAGMA_fdr001;
ATD	SLC1A2	MAGMA_fdr001;
ATD	SLC25A11	MAGMA_fdr001;
ATD	SLC25A20	MAGMA_fdr001;
ATD	SLC25A34	fusion_fdr001;MAGMA_fdr001;
ATD	SLC25A37	fusion_fdr001;MAGMA_fdr001;
ATD	SLC35G5	fusion_fdr001;MAGMA_fdr001;
ATD	SLC39A13	fusion_fdr001;MAGMA_fdr001;
ATD	SLC39A7	MAGMA_fdr001;
ATD	SLC43A3	fusion_fdr001;
ATD	SLC44A4	MAGMA_fdr001;
ATD	SLC45A1	MAGMA_fdr001;
ATD	SLC4A10	MAGMA_fdr001;
ATD	SLC66A1	fusion_fdr001;
ATD	SLC7A6	MAGMA_fdr001;
ATD	SLC7A6OS	fusion_fdr001;
ATD	SMARCA4	fusion_fdr001;
ATD	SMC4	MAGMA_fdr001;
ATD	SMEK2	MAGMA_fdr001;
ATD	SMIM5	fusion_fdr001;
ATD	SMPD3	fusion_fdr001;
ATD	SNF8	MAGMA_fdr001;
ATD	SNHG32	fusion_fdr001;
ATD	SNRPC	MAGMA_fdr001;
ATD	SNU13	fusion_fdr001;
ATD	SNX32	MAGMA_fdr001;
ATD	SON	MAGMA_fdr001;
ATD	SOX7	fusion_fdr001;MAGMA_fdr001;
ATD	SP3	MAGMA_fdr001;
ATD	SPACDR	fusion_fdr001;
ATD	SPAG7	MAGMA_fdr001;
ATD	SPATA13	MAGMA_fdr001;
ATD	SPATA45	MAGMA_fdr001;
ATD	SPINK8	MAGMA_fdr001;
ATD	SPTBN5	fusion_fdr001;
ATD	SRD5A3	MAGMA_fdr001;
ATD	SRD5A3-AS1	fusion_fdr001;
ATD	SREBF2-AS1	fusion_fdr001;
ATD	SRPK1	fusion_fdr001;
ATD	SRRM2	fusion_fdr001;
ATD	SRSF9	fusion_fdr001;MAGMA_fdr001;
ATD	SSTR3	MAGMA_fdr001;
ATD	ST13P6	fusion_fdr001;
ATD	STAM	MAGMA_fdr001;
ATD	STAP1	MAGMA_fdr001;
ATD	STARD10	fusion_fdr001;MAGMA_fdr001;
ATD	STAT1	fusion_fdr001;MAGMA_fdr001;
ATD	STAT3	fusion_fdr001;MAGMA_fdr001;
ATD	STAT4	MAGMA_fdr001;
ATD	STAT5A	fusion_fdr001;
ATD	STAT5B	fusion_fdr001;MAGMA_fdr001;
ATD	STH	MAGMA_fdr001;
ATD	STING1	fusion_fdr001;
ATD	STK19	fusion_fdr001;MAGMA_fdr001;
ATD	STK25	MAGMA_fdr001;
ATD	SUOX	MAGMA_fdr001;
ATD	SYN2	MAGMA_fdr001;
ATD	SYNGAP1	MAGMA_fdr001;
ATD	SYT6	MAGMA_fdr001;
ATD	TAGLN	MAGMA_fdr001;
ATD	TANK	fusion_fdr001;MAGMA_fdr001;
ATD	TAP1	fusion_fdr001;MAGMA_fdr001;
ATD	TAP2	fusion_fdr001;MAGMA_fdr001;
ATD	TAPBP	MAGMA_fdr001;
ATD	TATDN3	MAGMA_fdr001;
ATD	TBC1D10A	fusion_fdr001;MAGMA_fdr001;
ATD	TBC1D13	fusion_fdr001;MAGMA_fdr001;
ATD	TBC1D17	fusion_fdr001;
ATD	TBC1D19	fusion_fdr001;
ATD	TBCE	MAGMA_fdr001;
ATD	TBKBP1	fusion_fdr001;MAGMA_fdr001;
ATD	TBR1	MAGMA_fdr001;
ATD	TBX21	MAGMA_fdr001;
ATD	TBXAS1	MAGMA_fdr001;
ATD	TCEB3	MAGMA_fdr001;
ATD	TCF19	fusion_fdr001;MAGMA_fdr001;
ATD	TCF7	fusion_fdr001;MAGMA_fdr001;
ATD	TCHP	fusion_fdr001;
ATD	TDRD7	fusion_fdr001;
ATD	TEAD3	MAGMA_fdr001;
ATD	TEF	fusion_fdr001;MAGMA_fdr001;
ATD	TEFM	MAGMA_fdr001;
ATD	TEN1	MAGMA_fdr001;
ATD	TENT5C	fusion_fdr001;
ATD	TERT	MAGMA_fdr001;
ATD	TES	fusion_fdr001;MAGMA_fdr001;
ATD	TEX19	MAGMA_fdr001;
ATD	TFR2	fusion_fdr001;
ATD	TG	MAGMA_fdr001;
ATD	TGFB2	MAGMA_fdr001;
ATD	THADA	MAGMA_fdr001;
ATD	THAP11	fusion_fdr001;MAGMA_fdr001;
ATD	THEG5	MAGMA_fdr001;
ATD	THOC5	MAGMA_fdr001;
ATD	TICAM1	fusion_fdr001;MAGMA_fdr001;
ATD	TIMM29	fusion_fdr001;
ATD	TIMMDC1	MAGMA_fdr001;
ATD	TIMP4	MAGMA_fdr001;
ATD	TLR3	fusion_fdr001;MAGMA_fdr001;
ATD	TMED10	fusion_fdr001;MAGMA_fdr001;
ATD	TMEM116	fusion_fdr001;MAGMA_fdr001;
ATD	TMEM131	fusion_fdr001;MAGMA_fdr001;
ATD	TMEM161A	MAGMA_fdr001;
ATD	TMEM165	MAGMA_fdr001;
ATD	TMEM173	MAGMA_fdr001;
ATD	TMEM194B	MAGMA_fdr001;
ATD	TMEM2	MAGMA_fdr001;
ATD	TMEM235	MAGMA_fdr001;
ATD	TMEM258	MAGMA_fdr001;
ATD	TMEM50B	MAGMA_fdr001;
ATD	TMEM59L	fusion_fdr001;
ATD	TMEM71	MAGMA_fdr001;
ATD	TMEM95	MAGMA_fdr001;
ATD	TMOD1	fusion_fdr001;MAGMA_fdr001;
ATD	TNF	fusion_fdr001;MAGMA_fdr001;
ATD	TNFRSF11B	MAGMA_fdr001;
ATD	TNFRSF18	fusion_fdr001;MAGMA_fdr001;
ATD	TNFRSF1B	MAGMA_fdr001;
ATD	TNFRSF4	fusion_fdr001;MAGMA_fdr001;
ATD	TNKS	MAGMA_fdr001;
ATD	TNPO1	MAGMA_fdr001;
ATD	TNPO3	fusion_fdr001;
ATD	TNRC6A	MAGMA_fdr001;
ATD	TNXB	fusion_fdr001;MAGMA_fdr001;
ATD	TOB2	fusion_fdr001;MAGMA_fdr001;
ATD	TOMM20	fusion_fdr001;
ATD	TOMM34	fusion_fdr001;
ATD	TOP3B	fusion_fdr001;MAGMA_fdr001;
ATD	TPO	fusion_fdr001;MAGMA_fdr001;
ATD	TPPP3	MAGMA_fdr001;
ATD	TRAFD1	fusion_fdr001;MAGMA_fdr001;
ATD	TRANK1	MAGMA_fdr001;
ATD	TRAT1	MAGMA_fdr001;
ATD	TREH	MAGMA_fdr001;
ATD	TRIAP1	MAGMA_fdr001;
ATD	TRIM10	MAGMA_fdr001;
ATD	TRIM14	fusion_fdr001;MAGMA_fdr001;
ATD	TRIM15	MAGMA_fdr001;
ATD	TRIM26	MAGMA_fdr001;
ATD	TRIM27	fusion_fdr001;MAGMA_fdr001;
ATD	TRIM31	MAGMA_fdr001;
ATD	TRIM38	fusion_fdr001;MAGMA_fdr001;
ATD	TRIM39	MAGMA_fdr001;
ATD	TRIM39-RPP21	MAGMA_fdr001;
ATD	TRIM40	MAGMA_fdr001;
ATD	TRIM47	MAGMA_fdr001;
ATD	TRIM65	fusion_fdr001;MAGMA_fdr001;
ATD	TRMO	fusion_fdr001;
ATD	TRMT112	MAGMA_fdr001;
ATD	TSGA10IP	MAGMA_fdr001;
ATD	TSHR	MAGMA_fdr001;
ATD	TSNAXIP1	MAGMA_fdr001;
ATD	TSTD2	MAGMA_fdr001;
ATD	TTLL10	MAGMA_fdr001;
ATD	TTLL6	MAGMA_fdr001;
ATD	TUBB	fusion_fdr001;MAGMA_fdr001;
ATD	TULP1	MAGMA_fdr001;
ATD	TXNDC11	MAGMA_fdr001;
ATD	TYK2	fusion_fdr001;MAGMA_fdr001;
ATD	TYRO3	fusion_fdr001;
ATD	UBAC2	MAGMA_fdr001;
ATD	UBASH3A	MAGMA_fdr001;
ATD	UBASH3B	MAGMA_fdr001;
ATD	UBD	MAGMA_fdr001;
ATD	UBE2B	fusion_fdr001;
ATD	UBE2E3	MAGMA_fdr001;
ATD	UBE2J2	MAGMA_fdr001;
ATD	UBE2Q2P1	fusion_fdr001;
ATD	UBE2Z	fusion_fdr001;MAGMA_fdr001;
ATD	UBE4A	MAGMA_fdr001;
ATD	UGT2B10	MAGMA_fdr001;
ATD	UGT3A1	MAGMA_fdr001;
ATD	UHRF1BP1	MAGMA_fdr001;
ATD	UNC13D	MAGMA_fdr001;
ATD	UNK	MAGMA_fdr001;
ATD	UQCR10	fusion_fdr001;MAGMA_fdr001;
ATD	USHBP1	fusion_fdr001;
ATD	USP34	MAGMA_fdr001;
ATD	VARS	MAGMA_fdr001;
ATD	VARS2	fusion_fdr001;MAGMA_fdr001;
ATD	VAV3	fusion_fdr001;MAGMA_fdr001;
ATD	VEGFC	fusion_fdr001;MAGMA_fdr001;
ATD	VPS37C	MAGMA_fdr001;
ATD	VPS52	fusion_fdr001;MAGMA_fdr001;
ATD	VWA3B	MAGMA_fdr001;
ATD	VWA7	fusion_fdr001;MAGMA_fdr001;
ATD	WBP2	fusion_fdr001;MAGMA_fdr001;
ATD	WDR46	MAGMA_fdr001;
ATD	WDR53	MAGMA_fdr001;
ATD	WDR66	MAGMA_fdr001;
ATD	WISP1	MAGMA_fdr001;
ATD	WWP2	MAGMA_fdr001;
ATD	XCR1	MAGMA_fdr001;
ATD	XKR6	MAGMA_fdr001;
ATD	XPA	fusion_fdr001;MAGMA_fdr001;
ATD	XRCC6	MAGMA_fdr001;
ATD	YIPF2	fusion_fdr001;
ATD	YLPM1	MAGMA_fdr001;
ATD	YPEL1	fusion_fdr001;
ATD	YRDC	MAGMA_fdr001;
ATD	ZAP70	MAGMA_fdr001;
ATD	ZBED3	fusion_fdr001;
ATD	ZBED9	MAGMA_fdr001;
ATD	ZBTB1	MAGMA_fdr001;
ATD	ZBTB12	fusion_fdr001;MAGMA_fdr001;
ATD	ZBTB22	MAGMA_fdr001;
ATD	ZBTB25	fusion_fdr001;MAGMA_fdr001;
ATD	ZBTB9	MAGMA_fdr001;
ATD	ZC2HC1C	fusion_fdr001;MAGMA_fdr001;
ATD	ZC3H7A	MAGMA_fdr001;
ATD	ZC3H7B	fusion_fdr001;MAGMA_fdr001;
ATD	ZC3H8	fusion_fdr001;MAGMA_fdr001;
ATD	ZC3HAV1	MAGMA_fdr001;
ATD	ZCRB1	fusion_fdr001;
ATD	ZDHHC1	MAGMA_fdr001;
ATD	ZDHHC12-DT	fusion_fdr001;
ATD	ZER1	MAGMA_fdr001;
ATD	ZFP36L2	MAGMA_fdr001;
ATD	ZFP57	MAGMA_fdr001;
ATD	ZGLP1	MAGMA_fdr001;
ATD	ZKSCAN3	fusion_fdr001;MAGMA_fdr001;
ATD	ZKSCAN4	fusion_fdr001;MAGMA_fdr001;
ATD	ZKSCAN8	fusion_fdr001;MAGMA_fdr001;
ATD	ZKSCAN8P1	fusion_fdr001;
ATD	ZMAT5	fusion_fdr001;MAGMA_fdr001;
ATD	ZMIZ1	MAGMA_fdr001;
ATD	ZNF165	MAGMA_fdr001;
ATD	ZNF184	fusion_fdr001;MAGMA_fdr001;
ATD	ZNF204P	fusion_fdr001;
ATD	ZNF212	MAGMA_fdr001;
ATD	ZNF281	fusion_fdr001;
ATD	ZNF282	MAGMA_fdr001;
ATD	ZNF311	MAGMA_fdr001;
ATD	ZNF322	MAGMA_fdr001;
ATD	ZNF345	MAGMA_fdr001;
ATD	ZNF366	MAGMA_fdr001;
ATD	ZNF391	MAGMA_fdr001;
ATD	ZNF398	MAGMA_fdr001;
ATD	ZNF425	MAGMA_fdr001;
ATD	ZNF428	fusion_fdr001;
ATD	ZNF473	fusion_fdr001;
ATD	ZNF506	fusion_fdr001;
ATD	ZNF529	fusion_fdr001;
ATD	ZNF570	MAGMA_fdr001;
ATD	ZNF571-AS1	fusion_fdr001;
ATD	ZNF589	fusion_fdr001;MAGMA_fdr001;
ATD	ZNF594	fusion_fdr001;
ATD	ZNF746	fusion_fdr001;
ATD	ZNF76	MAGMA_fdr001;
ATD	ZNF783	MAGMA_fdr001;
ATD	ZNF786	fusion_fdr001;MAGMA_fdr001;
ATD	ZNF793	fusion_fdr001;
ATD	ZNF875	fusion_fdr001;
ATD	ZNRD1	MAGMA_fdr001;
ATD	ZNRD2	fusion_fdr001;
ATD	ZSCAN12	fusion_fdr001;MAGMA_fdr001;
ATD	ZSCAN12P1	fusion_fdr001;
ATD	ZSCAN16	fusion_fdr001;MAGMA_fdr001;
ATD	ZSCAN16-AS1	fusion_fdr001;
ATD	ZSCAN2	MAGMA_fdr001;
ATD	ZSCAN23	MAGMA_fdr001;
ATD	ZSCAN26	fusion_fdr001;MAGMA_fdr001;
ATD	ZSCAN31	MAGMA_fdr001;
ATD	ZSCAN9	fusion_fdr001;MAGMA_fdr001;
CD	ABCF1	MAGMA_fdr001;
CD	ABHD16A	fusion_fdr001;MAGMA_fdr001;
CD	ABT1	MAGMA_fdr001;
CD	ACAD10	MAGMA_fdr001;
CD	ADAD1	MAGMA_fdr001;
CD	ADAM1B	fusion_fdr001;
CD	AFF3	MAGMA_fdr001;
CD	AGBL2	MAGMA_fdr001;
CD	AGER	fusion_fdr001;MAGMA_fdr001;
CD	AGPAT1	fusion_fdr001;MAGMA_fdr001;
CD	AHSA2	MAGMA_fdr001;
CD	AHSA2P	fusion_fdr001;
CD	AIF1	MAGMA_fdr001;
CD	ALDH2	fusion_fdr001;MAGMA_fdr001;
CD	ANKS1A	MAGMA_fdr001;
CD	APEH	fusion_fdr001;
CD	APOM	fusion_fdr001;MAGMA_fdr001;
CD	ARHGAP31	MAGMA_fdr001;
CD	ARHGAP4	MAGMA_fdr001;
CD	ATAT1	MAGMA_fdr001;
CD	ATF6B	fusion_fdr001;MAGMA_fdr001;
CD	ATP6V1G2	fusion_fdr001;MAGMA_fdr001;
CD	ATXN2	fusion_fdr001;MAGMA_fdr001;
CD	AVPR2	MAGMA_fdr001;
CD	B3GALT4	MAGMA_fdr001;
CD	B3GALT6	MAGMA_fdr001;
CD	BACH2	MAGMA_fdr001;
CD	BAG6	fusion_fdr001;MAGMA_fdr001;
CD	BAK1	MAGMA_fdr001;
CD	BRAP	fusion_fdr001;MAGMA_fdr001;
CD	BRCC3	MAGMA_fdr001;
CD	BRD2	fusion_fdr001;MAGMA_fdr001;
CD	BTN1A1	MAGMA_fdr001;
CD	BTN2A1	MAGMA_fdr001;
CD	BTN2A2	MAGMA_fdr001;
CD	BTN3A2	MAGMA_fdr001;
CD	BTNL2	MAGMA_fdr001;
CD	C11orf53	MAGMA_fdr001;
CD	C1orf106	MAGMA_fdr001;
CD	C2	fusion_fdr001;MAGMA_fdr001;
CD	C21orf33	MAGMA_fdr001;
CD	C2orf74	fusion_fdr001;MAGMA_fdr001;
CD	C2orf74-DT	fusion_fdr001;
CD	C4A	fusion_fdr001;MAGMA_fdr001;
CD	C4B	fusion_fdr001;
CD	C5orf66	MAGMA_fdr001;
CD	C6orf10	MAGMA_fdr001;
CD	C6orf136	fusion_fdr001;MAGMA_fdr001;
CD	C6orf15	MAGMA_fdr001;
CD	C6orf25	MAGMA_fdr001;
CD	C6orf47	fusion_fdr001;MAGMA_fdr001;
CD	C6orf48	MAGMA_fdr001;
CD	C6orf99	MAGMA_fdr001;
CD	CCDC116	MAGMA_fdr001;
CD	CCDC69	MAGMA_fdr001;
CD	CCDC71	fusion_fdr001;
CD	CCHCR1	MAGMA_fdr001;
CD	CCR1	fusion_fdr001;MAGMA_fdr001;
CD	CCR2	MAGMA_fdr001;
CD	CCR3	MAGMA_fdr001;
CD	CCR4	MAGMA_fdr001;
CD	CCR5	MAGMA_fdr001;
CD	CCRL2	MAGMA_fdr001;
CD	CD200	MAGMA_fdr001;
CD	CD226	MAGMA_fdr001;
CD	CD247	MAGMA_fdr001;
CD	CD28	MAGMA_fdr001;
CD	CD6	MAGMA_fdr001;
CD	CD80	MAGMA_fdr001;
CD	CDK4	fusion_fdr001;
CD	CDSN	MAGMA_fdr001;
CD	CEACAM1	MAGMA_fdr001;
CD	CEACAM8	MAGMA_fdr001;
CD	CFAP69	MAGMA_fdr001;
CD	CFB	fusion_fdr001;MAGMA_fdr001;
CD	CLIC1	fusion_fdr001;MAGMA_fdr001;
CD	CMTM7	MAGMA_fdr001;
CD	COL11A2	MAGMA_fdr001;
CD	CPLX3	MAGMA_fdr001;
CD	CSK	MAGMA_fdr001;
CD	CSNK2B	fusion_fdr001;MAGMA_fdr001;
CD	CTLA4	MAGMA_fdr001;
CD	CUTA	MAGMA_fdr001;
CD	CUX2	MAGMA_fdr001;
CD	CYP21A1P	fusion_fdr001;
CD	CYP21A2	fusion_fdr001;
CD	DAXX	MAGMA_fdr001;
CD	DDAH2	fusion_fdr001;MAGMA_fdr001;
CD	DDR1	fusion_fdr001;MAGMA_fdr001;
CD	DDX10	MAGMA_fdr001;
CD	DDX39B	fusion_fdr001;MAGMA_fdr001;
CD	DDX6	MAGMA_fdr001;
CD	DEF6	MAGMA_fdr001;
CD	DEFB124	MAGMA_fdr001;
CD	DHX16	fusion_fdr001;MAGMA_fdr001;
CD	DOK6	MAGMA_fdr001;
CD	DPCR1	MAGMA_fdr001;
CD	DXO	fusion_fdr001;MAGMA_fdr001;
CD	EEF1AKMT3	fusion_fdr001;
CD	EGFL8	fusion_fdr001;MAGMA_fdr001;
CD	EHMT2	fusion_fdr001;MAGMA_fdr001;
CD	ELMO1	MAGMA_fdr001;
CD	ERP29	fusion_fdr001;
CD	ERRFI1	MAGMA_fdr001;
CD	ETS1	MAGMA_fdr001;
CD	F8	MAGMA_fdr001;
CD	FAM109A	MAGMA_fdr001;
CD	FAM132A	MAGMA_fdr001;
CD	FAM213B	MAGMA_fdr001;
CD	FKBPL	fusion_fdr001;MAGMA_fdr001;
CD	FLOT1	fusion_fdr001;MAGMA_fdr001;
CD	FRMD4B	MAGMA_fdr001;
CD	FSTL3	MAGMA_fdr001;
CD	FUNDC2	MAGMA_fdr001;
CD	FYCO1	MAGMA_fdr001;
CD	GAB3	MAGMA_fdr001;
CD	GABBR1	MAGMA_fdr001;
CD	GLB1	MAGMA_fdr001;
CD	GNA15	MAGMA_fdr001;
CD	GNL1	MAGMA_fdr001;
CD	GPANK1	fusion_fdr001;MAGMA_fdr001;
CD	GPD1L	MAGMA_fdr001;
CD	GPSM3	fusion_fdr001;MAGMA_fdr001;
CD	GPX5	MAGMA_fdr001;
CD	GPX6	MAGMA_fdr001;
CD	GRM4	MAGMA_fdr001;
CD	GTF2H4	fusion_fdr001;MAGMA_fdr001;
CD	HCFC1	MAGMA_fdr001;
CD	HCP5	fusion_fdr001;
CD	HECTD4	MAGMA_fdr001;
CD	HFE	MAGMA_fdr001;
CD	HIST1H1A	MAGMA_fdr001;
CD	HIST1H1B	MAGMA_fdr001;
CD	HIST1H1C	MAGMA_fdr001;
CD	HIST1H1D	MAGMA_fdr001;
CD	HIST1H1E	MAGMA_fdr001;
CD	HIST1H1T	MAGMA_fdr001;
CD	HIST1H2AB	MAGMA_fdr001;
CD	HIST1H2AC	MAGMA_fdr001;
CD	HIST1H2AD	MAGMA_fdr001;
CD	HIST1H2AG	MAGMA_fdr001;
CD	HIST1H2AI	MAGMA_fdr001;
CD	HIST1H2AJ	MAGMA_fdr001;
CD	HIST1H2AK	MAGMA_fdr001;
CD	HIST1H2AL	MAGMA_fdr001;
CD	HIST1H2BC	MAGMA_fdr001;
CD	HIST1H2BD	MAGMA_fdr001;
CD	HIST1H2BE	MAGMA_fdr001;
CD	HIST1H2BI	MAGMA_fdr001;
CD	HIST1H2BJ	MAGMA_fdr001;
CD	HIST1H2BL	MAGMA_fdr001;
CD	HIST1H2BM	MAGMA_fdr001;
CD	HIST1H2BN	MAGMA_fdr001;
CD	HIST1H2BO	MAGMA_fdr001;
CD	HIST1H3A	MAGMA_fdr001;
CD	HIST1H3B	MAGMA_fdr001;
CD	HIST1H3C	MAGMA_fdr001;
CD	HIST1H3D	MAGMA_fdr001;
CD	HIST1H3E	MAGMA_fdr001;
CD	HIST1H3G	MAGMA_fdr001;
CD	HIST1H3H	MAGMA_fdr001;
CD	HIST1H3I	MAGMA_fdr001;
CD	HIST1H4A	MAGMA_fdr001;
CD	HIST1H4B	MAGMA_fdr001;
CD	HIST1H4C	MAGMA_fdr001;
CD	HIST1H4D	MAGMA_fdr001;
CD	HIST1H4F	MAGMA_fdr001;
CD	HIST1H4H	MAGMA_fdr001;
CD	HIST1H4J	MAGMA_fdr001;
CD	HIST1H4K	MAGMA_fdr001;
CD	HIST1H4L	MAGMA_fdr001;
CD	HLA-A	MAGMA_fdr001;
CD	HLA-B	fusion_fdr001;MAGMA_fdr001;
CD	HLA-C	fusion_fdr001;MAGMA_fdr001;
CD	HLA-DMA	fusion_fdr001;MAGMA_fdr001;
CD	HLA-DMB	fusion_fdr001;MAGMA_fdr001;
CD	HLA-DOA	MAGMA_fdr001;
CD	HLA-DOB	fusion_fdr001;MAGMA_fdr001;
CD	HLA-DPA1	fusion_fdr001;MAGMA_fdr001;
CD	HLA-DPB1	MAGMA_fdr001;
CD	HLA-DQA1	fusion_fdr001;MAGMA_fdr001;
CD	HLA-DQA2	MAGMA_fdr001;
CD	HLA-DQB1	fusion_fdr001;MAGMA_fdr001;
CD	HLA-DQB2	MAGMA_fdr001;
CD	HLA-DRA	fusion_fdr001;MAGMA_fdr001;
CD	HLA-DRB1	fusion_fdr001;MAGMA_fdr001;
CD	HLA-DRB5	fusion_fdr001;
CD	HLA-E	MAGMA_fdr001;
CD	HLA-F	MAGMA_fdr001;
CD	HLA-G	MAGMA_fdr001;
CD	HM13	MAGMA_fdr001;
CD	HMGN4	MAGMA_fdr001;
CD	HSD17B8	MAGMA_fdr001;
CD	HSPA1A	fusion_fdr001;MAGMA_fdr001;
CD	HSPA1B	fusion_fdr001;MAGMA_fdr001;
CD	HSPA1L	fusion_fdr001;MAGMA_fdr001;
CD	ICOS	MAGMA_fdr001;
CD	ICOSLG	MAGMA_fdr001;
CD	IER3	fusion_fdr001;MAGMA_fdr001;
CD	IL12A	MAGMA_fdr001;
CD	IL18R1	fusion_fdr001;MAGMA_fdr001;
CD	IL18RAP	fusion_fdr001;MAGMA_fdr001;
CD	IL1RL1	MAGMA_fdr001;
CD	IL2	MAGMA_fdr001;
CD	IL21	MAGMA_fdr001;
CD	IL6	MAGMA_fdr001;
CD	IP6K1	fusion_fdr001;
CD	IP6K3	MAGMA_fdr001;
CD	IQCJ-SCHIP1	MAGMA_fdr001;
CD	IRAK1	MAGMA_fdr001;
CD	IRF1	fusion_fdr001;MAGMA_fdr001;
CD	IRF1-AS1	fusion_fdr001;
CD	IRF4	MAGMA_fdr001;
CD	ITGB8	MAGMA_fdr001;
CD	ITPR3	MAGMA_fdr001;
CD	KIAA0319	MAGMA_fdr001;
CD	KIAA1109	MAGMA_fdr001;
CD	KIAA1841	MAGMA_fdr001;
CD	KIF21B	MAGMA_fdr001;
CD	KIFC1	MAGMA_fdr001;
CD	KLF13	MAGMA_fdr001;
CD	L1CAM	MAGMA_fdr001;
CD	LBH	MAGMA_fdr001;
CD	LEMD2	MAGMA_fdr001;
CD	LMAN1L	MAGMA_fdr001;
CD	LOC101929163	MAGMA_fdr001;
CD	LOC554223	MAGMA_fdr001;
CD	LPP	MAGMA_fdr001;
CD	LRRC16A	MAGMA_fdr001;
CD	LRRC2	MAGMA_fdr001;
CD	LSAMP	MAGMA_fdr001;
CD	LSM2	fusion_fdr001;MAGMA_fdr001;
CD	LST1	fusion_fdr001;MAGMA_fdr001;
CD	LTA	fusion_fdr001;MAGMA_fdr001;
CD	LTB	fusion_fdr001;MAGMA_fdr001;
CD	LTBR	MAGMA_fdr001;
CD	LTF	fusion_fdr001;MAGMA_fdr001;
CD	LY6G5B	fusion_fdr001;MAGMA_fdr001;
CD	LY6G5C	fusion_fdr001;MAGMA_fdr001;
CD	LY6G6C	fusion_fdr001;MAGMA_fdr001;
CD	LY6G6D	MAGMA_fdr001;
CD	LY6G6F	MAGMA_fdr001;
CD	MAPK14	MAGMA_fdr001;
CD	MAPKAPK5	MAGMA_fdr001;
CD	MAPKAPK5-AS1	fusion_fdr001;
CD	MAPT	MAGMA_fdr001;
CD	MARCHF8	MAGMA_fdr001;
CD	MARCHF9	fusion_fdr001;
CD	MAS1L	MAGMA_fdr001;
CD	MCCD1	MAGMA_fdr001;
CD	MDC1	fusion_fdr001;MAGMA_fdr001;
CD	METTL1	fusion_fdr001;
CD	MICA	fusion_fdr001;MAGMA_fdr001;
CD	MICB	fusion_fdr001;MAGMA_fdr001;
CD	MIER1	MAGMA_fdr001;
CD	MLN	MAGMA_fdr001;
CD	MMEL1	MAGMA_fdr001;
CD	MOG	MAGMA_fdr001;
CD	MPP1	MAGMA_fdr001;
CD	MRPL4	MAGMA_fdr001;
CD	MRPS18B	fusion_fdr001;MAGMA_fdr001;
CD	MSH5	fusion_fdr001;MAGMA_fdr001;
CD	MUC19	MAGMA_fdr001;
CD	MUC21	MAGMA_fdr001;
CD	MUC22	MAGMA_fdr001;
CD	NAA10	MAGMA_fdr001;
CD	NAA25	fusion_fdr001;MAGMA_fdr001;
CD	NCF2	MAGMA_fdr001;
CD	NCR3	MAGMA_fdr001;
CD	NDFIP1	MAGMA_fdr001;
CD	NELFE	fusion_fdr001;MAGMA_fdr001;
CD	NEU1	fusion_fdr001;MAGMA_fdr001;
CD	NFIA	MAGMA_fdr001;
CD	NFKBIL1	fusion_fdr001;MAGMA_fdr001;
CD	NKAPL	MAGMA_fdr001;
CD	NONOP2	fusion_fdr001;
CD	NOTCH4	fusion_fdr001;MAGMA_fdr001;
CD	NRM	fusion_fdr001;MAGMA_fdr001;
CD	OR10C1	MAGMA_fdr001;
CD	OR11A1	MAGMA_fdr001;
CD	OR12D2	MAGMA_fdr001;
CD	OR12D3	MAGMA_fdr001;
CD	OR14J1	MAGMA_fdr001;
CD	OR2B2	MAGMA_fdr001;
CD	OR2B3	MAGMA_fdr001;
CD	OR2H1	MAGMA_fdr001;
CD	OR2H2	MAGMA_fdr001;
CD	OR2J2	MAGMA_fdr001;
CD	OR2J3	MAGMA_fdr001;
CD	OR2W1	MAGMA_fdr001;
CD	OR5V1	MAGMA_fdr001;
CD	OR9G4	MAGMA_fdr001;
CD	PARK7	MAGMA_fdr001;
CD	PBX2	fusion_fdr001;MAGMA_fdr001;
CD	PCIF1	MAGMA_fdr001;
CD	PCNPP1	fusion_fdr001;
CD	PDLIM2	MAGMA_fdr001;
CD	PEX13	fusion_fdr001;MAGMA_fdr001;
CD	PFDN6	MAGMA_fdr001;
CD	PGBD1	MAGMA_fdr001;
CD	PHETA1	fusion_fdr001;
CD	PHF1	MAGMA_fdr001;
CD	PHLDB1	MAGMA_fdr001;
CD	POGLUT1	MAGMA_fdr001;
CD	POM121L2	MAGMA_fdr001;
CD	POU5F1	MAGMA_fdr001;
CD	PPARD	MAGMA_fdr001;
CD	PPM1E	MAGMA_fdr001;
CD	PPP1R10	fusion_fdr001;MAGMA_fdr001;
CD	PPP1R11	MAGMA_fdr001;
CD	PPP1R18	fusion_fdr001;MAGMA_fdr001;
CD	PPRC1	MAGMA_fdr001;
CD	PPT2	fusion_fdr001;MAGMA_fdr001;
CD	PRM1	MAGMA_fdr001;
CD	PRM3	MAGMA_fdr001;
CD	PRR3	MAGMA_fdr001;
CD	PRRC2A	fusion_fdr001;MAGMA_fdr001;
CD	PRRT1	fusion_fdr001;MAGMA_fdr001;
CD	PRSS16	MAGMA_fdr001;
CD	PSMB8	fusion_fdr001;MAGMA_fdr001;
CD	PSMB8-AS1	fusion_fdr001;
CD	PSMB9	fusion_fdr001;MAGMA_fdr001;
CD	PSORS1C1	MAGMA_fdr001;
CD	PSORS1C2	MAGMA_fdr001;
CD	PTPN11	MAGMA_fdr001;
CD	PTPN2	MAGMA_fdr001;
CD	PTPN23	MAGMA_fdr001;
CD	PTPRC	MAGMA_fdr001;
CD	PTPRK	MAGMA_fdr001;
CD	PUS10	fusion_fdr001;MAGMA_fdr001;
CD	RAC2	MAGMA_fdr001;
CD	RAD50	fusion_fdr001;
CD	RCAN3	MAGMA_fdr001;
CD	REL	fusion_fdr001;MAGMA_fdr001;
CD	REM1	MAGMA_fdr001;
CD	RENBP	MAGMA_fdr001;
CD	RGL2	MAGMA_fdr001;
CD	RGS1	MAGMA_fdr001;
CD	RING1	MAGMA_fdr001;
CD	RNF126	MAGMA_fdr001;
CD	RNF39	MAGMA_fdr001;
CD	RNF5	fusion_fdr001;MAGMA_fdr001;
CD	RPL3P2	fusion_fdr001;
CD	RPP21	MAGMA_fdr001;
CD	RPS12P3	fusion_fdr001;
CD	RPS18	MAGMA_fdr001;
CD	RTP3	MAGMA_fdr001;
CD	RUNX3	MAGMA_fdr001;
CD	RXRB	MAGMA_fdr001;
CD	S1PR2	MAGMA_fdr001;
CD	SANBR	fusion_fdr001;
CD	SAPCD1	fusion_fdr001;MAGMA_fdr001;
CD	SCAMP2	MAGMA_fdr001;
CD	SCGN	MAGMA_fdr001;
CD	SCHIP1	MAGMA_fdr001;
CD	SCUBE3	MAGMA_fdr001;
CD	SCUBE3-AS1	fusion_fdr001;
CD	SDF4	MAGMA_fdr001;
CD	SETD2	MAGMA_fdr001;
CD	SFTA2	MAGMA_fdr001;
CD	SFTPD	MAGMA_fdr001;
CD	SH2B3	fusion_fdr001;MAGMA_fdr001;
CD	SKIC2	fusion_fdr001;
CD	SKIV2L	MAGMA_fdr001;
CD	SLC17A1	MAGMA_fdr001;
CD	SLC17A2	MAGMA_fdr001;
CD	SLC17A3	MAGMA_fdr001;
CD	SLC17A4	MAGMA_fdr001;
CD	SLC35D1	MAGMA_fdr001;
CD	SLC39A7	MAGMA_fdr001;
CD	SLC44A4	MAGMA_fdr001;
CD	SLC9A4	MAGMA_fdr001;
CD	SMG7	MAGMA_fdr001;
CD	SND1	MAGMA_fdr001;
CD	SNHG32	fusion_fdr001;
CD	SNX19	MAGMA_fdr001;
CD	SOCS1	MAGMA_fdr001;
CD	SOCS3	MAGMA_fdr001;
CD	SORD	MAGMA_fdr001;
CD	SSTR3	MAGMA_fdr001;
CD	STAT4	MAGMA_fdr001;
CD	STAT5B	MAGMA_fdr001;
CD	STH	MAGMA_fdr001;
CD	STIM2	MAGMA_fdr001;
CD	STK19	fusion_fdr001;MAGMA_fdr001;
CD	SYNGAP1	MAGMA_fdr001;
CD	TAGAP	MAGMA_fdr001;
CD	TAP1	fusion_fdr001;MAGMA_fdr001;
CD	TAP2	fusion_fdr001;MAGMA_fdr001;
CD	TAPBP	MAGMA_fdr001;
CD	TCF19	MAGMA_fdr001;
CD	TERT	MAGMA_fdr001;
CD	THEMIS	MAGMA_fdr001;
CD	TIMMDC1	MAGMA_fdr001;
CD	TMEM116	MAGMA_fdr001;
CD	TMEM187	MAGMA_fdr001;
CD	TMEM39A	MAGMA_fdr001;
CD	TMPPE	MAGMA_fdr001;
CD	TNF	fusion_fdr001;MAGMA_fdr001;
CD	TNFRSF18	MAGMA_fdr001;
CD	TNFRSF1B	MAGMA_fdr001;
CD	TNIP1	MAGMA_fdr001;
CD	TNP2	MAGMA_fdr001;
CD	TNXB	fusion_fdr001;MAGMA_fdr001;
CD	TRAFD1	fusion_fdr001;MAGMA_fdr001;
CD	TRAIP	fusion_fdr001;
CD	TRAM2	MAGMA_fdr001;
CD	TREH	MAGMA_fdr001;
CD	TRIM10	MAGMA_fdr001;
CD	TRIM15	MAGMA_fdr001;
CD	TRIM26	MAGMA_fdr001;
CD	TRIM27	MAGMA_fdr001;
CD	TRIM31	MAGMA_fdr001;
CD	TRIM38	MAGMA_fdr001;
CD	TRIM39	MAGMA_fdr001;
CD	TRIM39-RPP21	MAGMA_fdr001;
CD	TRIM40	MAGMA_fdr001;
CD	TSFM	fusion_fdr001;
CD	TSPAN31	fusion_fdr001;
CD	TTC34	MAGMA_fdr001;
CD	TTLL10	MAGMA_fdr001;
CD	TUBB	fusion_fdr001;MAGMA_fdr001;
CD	TXK	MAGMA_fdr001;
CD	UBAC2	MAGMA_fdr001;
CD	UBASH3A	MAGMA_fdr001;
CD	UBD	MAGMA_fdr001;
CD	UBE2E3	MAGMA_fdr001;
CD	UBE2L3	MAGMA_fdr001;
CD	ULK3	MAGMA_fdr001;
CD	UQCC2	MAGMA_fdr001;
CD	USP34	fusion_fdr001;MAGMA_fdr001;
CD	USP34-DT	fusion_fdr001;
CD	VARS	MAGMA_fdr001;
CD	VARS1	fusion_fdr001;
CD	VARS2	fusion_fdr001;MAGMA_fdr001;
CD	VPS52	MAGMA_fdr001;
CD	VWA7	fusion_fdr001;MAGMA_fdr001;
CD	WDR46	MAGMA_fdr001;
CD	WDR78	MAGMA_fdr001;
CD	XCR1	MAGMA_fdr001;
CD	XPO1	MAGMA_fdr001;
CD	YDJC	MAGMA_fdr001;
CD	ZBED9	MAGMA_fdr001;
CD	ZBTB12	fusion_fdr001;MAGMA_fdr001;
CD	ZBTB22	MAGMA_fdr001;
CD	ZFP36L1	MAGMA_fdr001;
CD	ZFP57	MAGMA_fdr001;
CD	ZKSCAN3	MAGMA_fdr001;
CD	ZKSCAN4	MAGMA_fdr001;
CD	ZKSCAN8	MAGMA_fdr001;
CD	ZMIZ1	MAGMA_fdr001;
CD	ZNF165	MAGMA_fdr001;
CD	ZNF184	MAGMA_fdr001;
CD	ZNF311	MAGMA_fdr001;
CD	ZNF322	MAGMA_fdr001;
CD	ZNF335	MAGMA_fdr001;
CD	ZNF76	MAGMA_fdr001;
CD	ZNRD1	MAGMA_fdr001;
CD	ZSCAN12	MAGMA_fdr001;
CD	ZSCAN16	MAGMA_fdr001;
CD	ZSCAN23	MAGMA_fdr001;
CD	ZSCAN26	MAGMA_fdr001;
CD	ZSCAN31	MAGMA_fdr001;
CD	ZSCAN9	MAGMA_fdr001;
IBD	A4GALT	fusion_fdr001;
IBD	AAMP	fusion_fdr001;MAGMA_fdr001;
IBD	ABALON	fusion_fdr001;
IBD	ABCC8	MAGMA_fdr001;
IBD	ABHD11	fusion_fdr001;MAGMA_fdr001;
IBD	ABHD16A	fusion_fdr001;MAGMA_fdr001;
IBD	ABHD16B	MAGMA_fdr001;
IBD	ACAP3	fusion_fdr001;MAGMA_fdr001;
IBD	ACBD3	MAGMA_fdr001;
IBD	ACER3	fusion_fdr001;
IBD	ACHE	fusion_fdr001;MAGMA_fdr001;
IBD	ACSL6	MAGMA_fdr001;
IBD	ACTA1	MAGMA_fdr001;
IBD	ACTL6B	MAGMA_fdr001;
IBD	ACTN2	MAGMA_fdr001;
IBD	ADA	fusion_fdr001;MAGMA_fdr001;
IBD	ADAD1	MAGMA_fdr001;
IBD	ADAM15	fusion_fdr001;MAGMA_fdr001;
IBD	ADAM28	fusion_fdr001;
IBD	ADAMTS4	MAGMA_fdr001;
IBD	ADAMTSL4	fusion_fdr001;MAGMA_fdr001;
IBD	ADAMTSL4-AS1	fusion_fdr001;
IBD	ADCK4	MAGMA_fdr001;
IBD	ADCY3	fusion_fdr001;MAGMA_fdr001;
IBD	ADCY7	fusion_fdr001;MAGMA_fdr001;
IBD	ADCY8	MAGMA_fdr001;
IBD	ADM5	MAGMA_fdr001;
IBD	ADNP2	fusion_fdr001;
IBD	ADO	fusion_fdr001;MAGMA_fdr001;
IBD	AGAP5	MAGMA_fdr001;
IBD	AGBL4	MAGMA_fdr001;
IBD	AGER	fusion_fdr001;MAGMA_fdr001;
IBD	AGPAT1	fusion_fdr001;MAGMA_fdr001;
IBD	AGPAT2	fusion_fdr001;
IBD	AHSA2	MAGMA_fdr001;
IBD	AHSA2P	fusion_fdr001;
IBD	AIF1	MAGMA_fdr001;
IBD	AJM1	fusion_fdr001;
IBD	AK3	fusion_fdr001;
IBD	AKAP11	MAGMA_fdr001;
IBD	AKAP8	MAGMA_fdr001;
IBD	AKAP8L	MAGMA_fdr001;
IBD	AKT2	fusion_fdr001;
IBD	AMIGO3	MAGMA_fdr001;
IBD	AMT	fusion_fdr001;MAGMA_fdr001;
IBD	AMZ1	MAGMA_fdr001;
IBD	ANKMY1	MAGMA_fdr001;
IBD	ANKRD19P	fusion_fdr001;
IBD	ANKRD55	MAGMA_fdr001;
IBD	ANKRD65	fusion_fdr001;MAGMA_fdr001;
IBD	ANXA7	fusion_fdr001;
IBD	ANXA9	fusion_fdr001;MAGMA_fdr001;
IBD	AOC2	fusion_fdr001;
IBD	AOC3	fusion_fdr001;MAGMA_fdr001;
IBD	AP3M1	fusion_fdr001;
IBD	APEH	fusion_fdr001;MAGMA_fdr001;
IBD	APH1A	fusion_fdr001;
IBD	APOA2	fusion_fdr001;MAGMA_fdr001;
IBD	APOBR	fusion_fdr001;MAGMA_fdr001;
IBD	APOM	fusion_fdr001;MAGMA_fdr001;
IBD	ARAP2	MAGMA_fdr001;
IBD	ARFRP1	fusion_fdr001;MAGMA_fdr001;
IBD	ARHGAP12	fusion_fdr001;MAGMA_fdr001;
IBD	ARHGAP22	MAGMA_fdr001;
IBD	ARHGEF2	fusion_fdr001;MAGMA_fdr001;
IBD	ARID3A	fusion_fdr001;
IBD	ARIH2	MAGMA_fdr001;
IBD	ARIH2OS	fusion_fdr001;MAGMA_fdr001;
IBD	ARNT	MAGMA_fdr001;
IBD	ARPC2	fusion_fdr001;MAGMA_fdr001;
IBD	ARPIN	fusion_fdr001;
IBD	ASCC2	MAGMA_fdr001;
IBD	ASGR2	MAGMA_fdr001;
IBD	ASH1L	fusion_fdr001;MAGMA_fdr001;
IBD	ASXL1	MAGMA_fdr001;
IBD	ATAD3A	fusion_fdr001;MAGMA_fdr001;
IBD	ATAD3B	MAGMA_fdr001;
IBD	ATAD3C	fusion_fdr001;MAGMA_fdr001;
IBD	ATAT1	MAGMA_fdr001;
IBD	ATF6B	fusion_fdr001;MAGMA_fdr001;
IBD	ATG16L1	fusion_fdr001;MAGMA_fdr001;
IBD	ATG16L2	MAGMA_fdr001;
IBD	ATG4B	MAGMA_fdr001;
IBD	ATIC	MAGMA_fdr001;
IBD	ATP2A1	fusion_fdr001;MAGMA_fdr001;
IBD	ATP6V0A1	fusion_fdr001;MAGMA_fdr001;
IBD	ATP6V1G2	fusion_fdr001;MAGMA_fdr001;
IBD	ATXN1	MAGMA_fdr001;
IBD	ATXN2L	fusion_fdr001;MAGMA_fdr001;
IBD	AUH	fusion_fdr001;MAGMA_fdr001;
IBD	AURKAIP1	fusion_fdr001;MAGMA_fdr001;
IBD	B3GALT4	MAGMA_fdr001;
IBD	B3GALT6	MAGMA_fdr001;
IBD	BABAM2	fusion_fdr001;
IBD	BACH2	fusion_fdr001;MAGMA_fdr001;
IBD	BAG3	fusion_fdr001;MAGMA_fdr001;
IBD	BAG6	fusion_fdr001;MAGMA_fdr001;
IBD	BANK1	MAGMA_fdr001;
IBD	BCAP29	fusion_fdr001;
IBD	BECN1	fusion_fdr001;
IBD	BLTP1	fusion_fdr001;
IBD	BMS1P4	fusion_fdr001;
IBD	BNIPL	fusion_fdr001;
IBD	BOK	MAGMA_fdr001;
IBD	BOP1	MAGMA_fdr001;
IBD	BRD2	MAGMA_fdr001;
IBD	BRD4	MAGMA_fdr001;
IBD	BRD7	fusion_fdr001;MAGMA_fdr001;
IBD	BRI3BP	fusion_fdr001;
IBD	BSN	fusion_fdr001;MAGMA_fdr001;
IBD	BTAF1	MAGMA_fdr001;
IBD	BTNL2	MAGMA_fdr001;
IBD	C10orf55	MAGMA_fdr001;
IBD	C10orf95	MAGMA_fdr001;
IBD	C11orf30	MAGMA_fdr001;
IBD	C15orf27	MAGMA_fdr001;
IBD	C17orf67	MAGMA_fdr001;
IBD	C19orf54	MAGMA_fdr001;
IBD	C1GALT1C1L	MAGMA_fdr001;
IBD	C1orf106	MAGMA_fdr001;
IBD	C1orf112	MAGMA_fdr001;
IBD	C1orf141	MAGMA_fdr001;
IBD	C1orf146	MAGMA_fdr001;
IBD	C1orf74	MAGMA_fdr001;
IBD	C1QTNF12	fusion_fdr001;
IBD	C2	fusion_fdr001;MAGMA_fdr001;
IBD	C20orf195	MAGMA_fdr001;
IBD	C20orf203	MAGMA_fdr001;
IBD	C21orf33	MAGMA_fdr001;
IBD	C2CD4D	fusion_fdr001;MAGMA_fdr001;
IBD	C2orf16	MAGMA_fdr001;
IBD	C2orf74	fusion_fdr001;MAGMA_fdr001;
IBD	C2orf74-DT	fusion_fdr001;
IBD	C3orf62	fusion_fdr001;MAGMA_fdr001;
IBD	C3orf84	MAGMA_fdr001;
IBD	C4A	fusion_fdr001;MAGMA_fdr001;
IBD	C4B	fusion_fdr001;MAGMA_fdr001;
IBD	C5orf24	fusion_fdr001;
IBD	C5orf63	fusion_fdr001;
IBD	C6orf10	MAGMA_fdr001;
IBD	C6orf136	fusion_fdr001;
IBD	C6orf15	MAGMA_fdr001;
IBD	C6orf25	MAGMA_fdr001;
IBD	C6orf47	fusion_fdr001;MAGMA_fdr001;
IBD	C6orf48	MAGMA_fdr001;
IBD	C7	MAGMA_fdr001;
IBD	C7orf72	MAGMA_fdr001;
IBD	C8orf82	fusion_fdr001;
IBD	C9orf163	fusion_fdr001;MAGMA_fdr001;
IBD	CABP7	fusion_fdr001;MAGMA_fdr001;
IBD	CACNA1S	MAGMA_fdr001;
IBD	CACNA2D2	fusion_fdr001;
IBD	CADM2	MAGMA_fdr001;
IBD	CALML6	fusion_fdr001;MAGMA_fdr001;
IBD	CAMK2A	fusion_fdr001;MAGMA_fdr001;
IBD	CAMK2G	fusion_fdr001;MAGMA_fdr001;
IBD	CAMKV	MAGMA_fdr001;
IBD	CAMSAP1-DT	fusion_fdr001;
IBD	CAMSAP2	fusion_fdr001;MAGMA_fdr001;
IBD	CAPZA1	fusion_fdr001;MAGMA_fdr001;
IBD	CARD6	fusion_fdr001;MAGMA_fdr001;
IBD	CARD9	fusion_fdr001;MAGMA_fdr001;
IBD	CASC3	fusion_fdr001;MAGMA_fdr001;
IBD	CASS4	fusion_fdr001;
IBD	CASTOR2	fusion_fdr001;
IBD	CAVIN1	fusion_fdr001;
IBD	CCDC101	MAGMA_fdr001;
IBD	CCDC112	MAGMA_fdr001;
IBD	CCDC116	fusion_fdr001;MAGMA_fdr001;
IBD	CCDC121	fusion_fdr001;
IBD	CCDC122	MAGMA_fdr001;
IBD	CCDC18	fusion_fdr001;MAGMA_fdr001;
IBD	CCDC18-AS1	fusion_fdr001;
IBD	CCDC36	MAGMA_fdr001;
IBD	CCDC51	fusion_fdr001;
IBD	CCDC71	fusion_fdr001;MAGMA_fdr001;
IBD	CCDC86	MAGMA_fdr001;
IBD	CCDC88B	fusion_fdr001;MAGMA_fdr001;
IBD	CCHCR1	MAGMA_fdr001;
IBD	CCL1	MAGMA_fdr001;
IBD	CCL11	MAGMA_fdr001;
IBD	CCL13	MAGMA_fdr001;
IBD	CCL2	MAGMA_fdr001;
IBD	CCL20	MAGMA_fdr001;
IBD	CCL7	MAGMA_fdr001;
IBD	CCND1	MAGMA_fdr001;
IBD	CCND3	MAGMA_fdr001;
IBD	CCNI2	fusion_fdr001;
IBD	CCNL2	fusion_fdr001;MAGMA_fdr001;
IBD	CCNY	MAGMA_fdr001;
IBD	CCR10	fusion_fdr001;MAGMA_fdr001;
IBD	CCR2	MAGMA_fdr001;
IBD	CCR6	MAGMA_fdr001;
IBD	CCR7	MAGMA_fdr001;
IBD	CD19	MAGMA_fdr001;
IBD	CD244	MAGMA_fdr001;
IBD	CD274	MAGMA_fdr001;
IBD	CD40	fusion_fdr001;MAGMA_fdr001;
IBD	CD6	MAGMA_fdr001;
IBD	CD69	MAGMA_fdr001;
IBD	CDC37	fusion_fdr001;MAGMA_fdr001;
IBD	CDC37L1-DT	fusion_fdr001;
IBD	CDC42SE1	fusion_fdr001;
IBD	CDC42SE2	fusion_fdr001;
IBD	CDC6	MAGMA_fdr001;
IBD	CDHR4	MAGMA_fdr001;
IBD	CDK12	fusion_fdr001;
IBD	CDKAL1	fusion_fdr001;MAGMA_fdr001;
IBD	CDKN1A	MAGMA_fdr001;
IBD	CDKN2D	MAGMA_fdr001;
IBD	CDSN	MAGMA_fdr001;
IBD	CELSR3	fusion_fdr001;MAGMA_fdr001;
IBD	CENPO	fusion_fdr001;MAGMA_fdr001;
IBD	CENPW	fusion_fdr001;MAGMA_fdr001;
IBD	CEP43	fusion_fdr001;
IBD	CERKL	fusion_fdr001;
IBD	CERS2	fusion_fdr001;MAGMA_fdr001;
IBD	CFAP74	MAGMA_fdr001;
IBD	CFB	MAGMA_fdr001;
IBD	CFDP1	fusion_fdr001;
IBD	CH25H	MAGMA_fdr001;
IBD	CHCHD1	fusion_fdr001;
IBD	CHD6	MAGMA_fdr001;
IBD	CHP2	MAGMA_fdr001;
IBD	CHSY3	MAGMA_fdr001;
IBD	CIITA	fusion_fdr001;MAGMA_fdr001;
IBD	CISD1	fusion_fdr001;MAGMA_fdr001;
IBD	CKB	fusion_fdr001;MAGMA_fdr001;
IBD	CLDN3	MAGMA_fdr001;
IBD	CLDN4	MAGMA_fdr001;
IBD	CLEC10A	MAGMA_fdr001;
IBD	CLECL1	MAGMA_fdr001;
IBD	CLIC1	fusion_fdr001;MAGMA_fdr001;
IBD	CLK2	fusion_fdr001;MAGMA_fdr001;
IBD	CLN3	fusion_fdr001;MAGMA_fdr001;
IBD	CLTC	fusion_fdr001;
IBD	CMIP	MAGMA_fdr001;
IBD	CNTD1	MAGMA_fdr001;
IBD	CNTF	MAGMA_fdr001;
IBD	CNTNAP1	MAGMA_fdr001;
IBD	COA3	MAGMA_fdr001;
IBD	COG5	fusion_fdr001;
IBD	COL11A2	fusion_fdr001;
IBD	COL7A1	MAGMA_fdr001;
IBD	COMMD1	fusion_fdr001;
IBD	COPE	fusion_fdr001;
IBD	COPZ2	MAGMA_fdr001;
IBD	COQ10B	fusion_fdr001;
IBD	COX15	fusion_fdr001;MAGMA_fdr001;
IBD	COX8A	fusion_fdr001;
IBD	CPEB3	MAGMA_fdr001;
IBD	CPSF3L	MAGMA_fdr001;
IBD	CPSF6	MAGMA_fdr001;
IBD	CPTP	MAGMA_fdr001;
IBD	CRB1	MAGMA_fdr001;
IBD	CREM	fusion_fdr001;MAGMA_fdr001;
IBD	CRK	MAGMA_fdr001;
IBD	CRTC3	MAGMA_fdr001;
IBD	CRYBB1	MAGMA_fdr001;
IBD	CSF2	MAGMA_fdr001;
IBD	CSF3	fusion_fdr001;MAGMA_fdr001;
IBD	CSNK2B	fusion_fdr001;MAGMA_fdr001;
IBD	CTSK	MAGMA_fdr001;
IBD	CTSS	fusion_fdr001;MAGMA_fdr001;
IBD	CTSW	MAGMA_fdr001;
IBD	CUL1	fusion_fdr001;MAGMA_fdr001;
IBD	CUL2	fusion_fdr001;MAGMA_fdr001;
IBD	CXCR1	fusion_fdr001;MAGMA_fdr001;
IBD	CXCR2	MAGMA_fdr001;
IBD	CYB561A3	fusion_fdr001;
IBD	CYLD	fusion_fdr001;MAGMA_fdr001;
IBD	CYLD-AS1	fusion_fdr001;
IBD	CYP21A2	fusion_fdr001;MAGMA_fdr001;
IBD	CYP3A5	fusion_fdr001;
IBD	DAB2IP	MAGMA_fdr001;
IBD	DACT1	fusion_fdr001;
IBD	DACT3	MAGMA_fdr001;
IBD	DAG1	fusion_fdr001;MAGMA_fdr001;
IBD	DAGLA	fusion_fdr001;
IBD	DALRD3	MAGMA_fdr001;
IBD	DAP	fusion_fdr001;MAGMA_fdr001;
IBD	DAP3	fusion_fdr001;MAGMA_fdr001;
IBD	DCBLD1	fusion_fdr001;
IBD	DCTN4	fusion_fdr001;
IBD	DDAH2	fusion_fdr001;MAGMA_fdr001;
IBD	DDR1	MAGMA_fdr001;
IBD	DDX39B	MAGMA_fdr001;
IBD	DDX59	MAGMA_fdr001;
IBD	DEDD	fusion_fdr001;
IBD	DEFB104A	MAGMA_fdr001;
IBD	DENND1B	fusion_fdr001;MAGMA_fdr001;
IBD	DENND2B	fusion_fdr001;
IBD	DENND2D	MAGMA_fdr001;
IBD	DGAT1	MAGMA_fdr001;
IBD	DGKD	fusion_fdr001;MAGMA_fdr001;
IBD	DGKE	MAGMA_fdr001;
IBD	DHX58	MAGMA_fdr001;
IBD	DIEXF	MAGMA_fdr001;
IBD	DLD	fusion_fdr001;MAGMA_fdr001;
IBD	DMWD	fusion_fdr001;MAGMA_fdr001;
IBD	DNAJC27	MAGMA_fdr001;
IBD	DNAJC27-AS1	fusion_fdr001;
IBD	DNAJC28	fusion_fdr001;
IBD	DNAJC7	fusion_fdr001;
IBD	DNAL4	fusion_fdr001;
IBD	DNLZ	MAGMA_fdr001;
IBD	DNMT3A	fusion_fdr001;MAGMA_fdr001;
IBD	DOCK5	fusion_fdr001;
IBD	DOCK8	MAGMA_fdr001;
IBD	DPCR1	MAGMA_fdr001;
IBD	DPM3	MAGMA_fdr001;
IBD	DR1	fusion_fdr001;MAGMA_fdr001;
IBD	DTX3	fusion_fdr001;
IBD	DTYMK	MAGMA_fdr001;
IBD	DUS4L	fusion_fdr001;
IBD	DUSP8P5	fusion_fdr001;
IBD	DVL1	fusion_fdr001;MAGMA_fdr001;
IBD	DXO	MAGMA_fdr001;
IBD	DYDC1	MAGMA_fdr001;
IBD	DYDC2	MAGMA_fdr001;
IBD	E2F3	MAGMA_fdr001;
IBD	EBF1	MAGMA_fdr001;
IBD	ECHDC1	fusion_fdr001;
IBD	ECM1	fusion_fdr001;
[truncated: 5,406 more rows]
